# Supplementary material for: Effects of Polyphenol Supplementation on Gut Microbiota Composition and Fecal Short-Chain Fatty Acids: A Systematic Review and Meta-Analysis of Randomized Controlled Trials
Source: Nutrients. 2026 May 30;18(11):1762. doi: 10.3390/nu18111762 (PMC13258798; doi:10.3390/nu18111762)
Supplement: Supplementary file 1 [file nutrients-18-01762-s001.zip]

Archive with 11 entries (11 files):
- Supplementary Table S1.pdf
- Supplementary Table S10.csv
- Supplementary Table S11.ods
- Supplementary Table S2.pdf
- Supplementary Table S3.pdf
- Supplementary Table S4.xlsx
- Supplementary Table S5.ods
- Supplementary Table S6.ods
- Supplementary Table S7.csv
- Supplementary Table S8.csv
- Supplementary Table S9.pdf
