# Supplementary material for: Effects of Polyphenol Supplementation on Gut Microbiota Composition and Fecal Short-Chain Fatty Acids: A Systematic Review and Meta-Analysis of Randomized Controlled Trials
Source: Nutrients. 2026 May 30;18(11):1762. doi: 10.3390/nu18111762 (PMC13258798; doi:10.3390/nu18111762)
Supplement: Supplementary file 1 [file nutrients-18-01762-s001.zip › Supplementary Table S10.csv]

Phylum	Studies Reporting (n)	Decreased (n/%)	No Change (n/%)	Increased (n/%)	Mean Change Range	Clinical Significance
Firmicutes	22	12 (54.5%)	8 (36.4%)	2 (9.1%)	-5% to -20%	Moderate
Bacteroidetes	22	1 (4.5%)	7 (31.8%)	14 (63.6%)	+10% to +35%	Moderate-High
Actinobacteria	22	1 (4.5%)	5 (22.7%)	16 (72.7%)	+20% to +80%	High
Proteobacteria	22	10 (45.5%)	11 (50.0%)	1 (4.5%)	-10% to -25%	Moderate
F/B Ratio	15	11 (73.3%)	3 (20.0%)	1 (6.7%)	-15% to -40%	High
