# Supplementary material for: Effects of Polyphenol Supplementation on Gut Microbiota Composition and Fecal Short-Chain Fatty Acids: A Systematic Review and Meta-Analysis of Randomized Controlled Trials
Source: Nutrients. 2026 May 30;18(11):1762. doi: 10.3390/nu18111762 (PMC13258798; doi:10.3390/nu18111762)
Supplement: Supplementary file 1 [file nutrients-18-01762-s001.zip › Supplementary Table S11.ods]

## Sheet: Table8_Diversity_Indices
Diversity Index	Studies Reporting (n)	Increased (n/%)	No Change (n/%)	Decreased (n/%)	Mean Change Range	Certainty (GRADE)
Shannon diversity	18	12 (66.7%)	5 (27.8%)	1 (5.6%)	+8% to +25%	⊕⊕⊕⊕ HIGH
Simpson diversity	12	8 (66.7%)	4 (33.3%)	0 (0%)	+6% to +20%	⊕⊕⊕○ MODERATE
Chao1 richness	15	10 (66.7%)	4 (26.7%)	1 (6.7%)	+10% to +30%	⊕⊕⊕○ MODERATE
Observed species	14	9 (64.3%)	5 (35.7%)	0 (0%)	+8% to +28%	⊕⊕⊕○ MODERATE
