# Supplementary material for: Effects of Polyphenol Supplementation on Gut Microbiota Composition and Fecal Short-Chain Fatty Acids: A Systematic Review and Meta-Analysis of Randomized Controlled Trials
Source: Nutrients. 2026 May 30;18(11):1762. doi: 10.3390/nu18111762 (PMC13258798; doi:10.3390/nu18111762)
Supplement: Supplementary file 1 [file nutrients-18-01762-s001.zip › Supplementary Table S4.xlsx]

## Sheet: Sheet1
publication_type	title	volume	doi	abstract	year	journal	authors	first_page	last_page	url	Insights	Methods Used	Limitations	Contributions	Population Sample	Problem Statement	Age and gender	p-value	95% CI	Dosage (CFU)	Sample Size	primary outcome	secondary outcome	GROUP SIZE (probiotic) and Event(probiotic)	GROUP SIZE (control) and Event(control)	comparison	Intervention	Patients Disease	gender	randomized controlled trials, cohort studies, or case-control studies.	Duration intervention	Food Type	Strain	Food Matrix	AI / Machine Learning Methodology	Research Gap	measurement tools	incusion criteria and exclusion criteria	Treatment lengths	number
Journal Article	Chronic exposure to short-chain fatty acids modulates transport and metabolism of microbiome-derived phenolics in human intestinal cells	39	10.1016/J.JNUTBIO.2016.09.009	Dietary fiber-derived short-chain fatty acids (SCFA) and phenolics produced by the gut microbiome have multiple effects on health. We have tested the hypothesis that long-term exposure to physiological concentrations of SCFA can affect the transport and metabolism of (poly)phenols by the intestinal epithelium using the Caco-2 cell model. Metabolites and conjugates of hesperetin (HT) and ferulic a…	2017	Journal of Nutritional Biochemistry	Evelien Van Rymenant, László Abrankó, Sarka Tumova, Charlotte Grootaert, John Van Camp, Gary Williamson, Asimina Kerimi	156	168	https://biblio.ugent.be/publication/8162838/file/8162862.pdf	The paper does not directly address polyphenol supplementation's influence on SCFA production in adults. It focuses on how SCFAs modulate the transport and metabolism of microbiome-derived phenolics in intestinal cells, highlighting interactions rather than supplementation effects.	- The study utilized a Caco-2 cell model to investigate the effects of short-chain fatty acids (SCFA) on the transport and metabolism of microbiome-derived phenolics. - Quantification of metabolites and conjugates of hesperetin and ferulic acid was performed using liquid chromatography-mass spectrometry (LC-MS) with authentic standards. - The research assessed changes in metabolite levels in corr…	- The study does not explicitly mention any limitations in the provided context. - There is no discussion regarding potential confounding factors that may affect the results. - The scope of the research may be limited to specific cell models, which may not fully represent in vivo conditions. - The effects of other microbiome-derived metabolites beyond SCFAs and phenolics are not addressed. - The …	- The research demonstrates that long-term exposure to short-chain fatty acids (SCFA) can modulate the transport and metabolism of microbiome-derived phenolics in human intestinal cells. - It identifies specific SCFAs, such as propionate and butyrate, that enhance the transport and formation of phenolic metabolites like ferulic acid and hesperetin. - The study reveals the role of transporters, pa…	The provided context does not include any information regarding the population sample size or sampling methods. Therefore, it is not possible to answer the question based on the available information.	- The core research question motivating the study is: How does chronic exposure to short-chain fatty acids influence the transport and metabolism of microbiome-derived phenolics in human intestinal cells?						- SCFA modulates transport and metabolism of phenolics. - Increased uptake of bioactive molecules via microbiome interaction.					- Long-term exposure to short-chain fatty acids (SCFA). - Effects on transport and metabolism of phenolics.					- Dietary fiber-derived short-chain fatty acids (SCFA) - Hesperidin and chlorogenic acid-derived phenolics				- The specific mechanisms by which different short-chain fatty acids (SCFAs) influence the transport and metabolism of various phenolics remain unclear, indicating a gap in understanding the precise interactions at the molecular level. - The study does not explore the long-term effects of chronic SCFA exposure on other types of polyphenols beyond hesperetin and ferulic acid, which limits the gene…	- LC-MS used for quantifying metabolites and conjugates. - Caco-2 cell model for transport and metabolism studies.
Journal Article	Grape Polyphenols Attenuate Diet-Induced Obesity and Hepatic Steatosis in Mice in Association With Reduced Butyrate and Increased Markers of Intestinal Carbohydrate Oxidation	8	10.3389/FNUT.2021.675267	A Western Diet (WD) low in fiber but high in fats and sugars contributes to obesity and non-alcoholic fatty liver disease (NAFLD). Supplementation with grape polyphenols (GPs) rich in B-type proanthocyanidins (PACs) can attenuate symptoms of cardiometabolic disease and alter the gut microbiota and its metabolites. We hypothesized that GP-mediated metabolic improvements would correlate with altere…	2021	Frontiers in Nutrition	Esther Mezhibovsky, Kim A. Knowles, Qiyue He, Ke Sui, Kevin M. Tveter, Rocio M. Duran, Diana E. Roopchand	675267	675267		Polyphenol supplementation, such as grape polyphenols, can reduce SCFA production by altering gut microbiota, potentially improving metabolic health by decreasing hepatic lipogenesis and enhancing intestinal carbohydrate oxidation, which may help mitigate obesity and non-alcoholic fatty liver disease.	- Mice fed Western Diet supplemented with grape polyphenols - Short chain fatty acids quantified by GC-MS for analysis	- The paper does not explicitly mention any limitations of the study in the provided contexts. - There is no discussion regarding potential confounding factors or biases that may have affected the results. - The authors do not address the generalizability of the findings to other populations or species. - There is no mention of the sample size or statistical power of the study. - The authors do n…	- The study utilized a murine model to investigate the effects of grape polyphenols (GPs) on diet-induced metabolic disease. - It demonstrated that GP supplementation can attenuate obesity and hepatic steatosis in mice fed a Western Diet. - The research highlighted the role of GPs in altering gut microbiota, specifically increasing the abundance of Akkermansia muciniphila. - It provided evidence …	- The population sample consisted of C57BL/6J male mice. - The specific sample size is not mentioned in the provided contexts. - The study focused on the effects of a Western Diet supplemented with grape polyphenols on obesity and hepatic steatosis in these mice. - The mice were subjected to a low-fiber diet high in sucrose and butterfat, along with 20% sucrose water to mimic sugary beverages.	The core research question motivating the study is: How do grape polyphenols influence metabolic health and gut microbiota in the context of a Western diet that promotes obesity and non-alcoholic fatty liver disease?	- Male C57BL/6J mice were used in the study. - Age-related decline in energy expenditure observed.	- p < 0.05 indicates statistical significance. - p < 0.0001 for Akkermansia muciniphila abundance.			- Sample size for lipid quantification: n=4 per group. - No specific overall sample size mentioned.	- Reduced body weight and fat mass in mice. - Lower hepatic steatosis despite higher sucrose intake.	- Reduced hepatic steatosis in GP-supplemented mice. - Altered gut microbiota and increased intestinal carbohydrate oxidation.			- WD-GP mice had lower body weight than WD mice. - WD-GP mice consumed more calories from sucrose water.	- Grape polyphenols supplemented in Western diet. - Investigated effects on obesity and metabolism.	- Obesity and non-alcoholic fatty liver disease (NAFLD). - Cardiometabolic disease symptoms related to diet.	- Male mice were used in the study. - Gender-specific effects were not discussed.		- Diet intervention lasted for 23 weeks. - Mice were monitored at 10 and 21 weeks.	- Western Diet high in fats and sugars. - Supplemented with grape polyphenols (GPs).	- C57BL/6J male mice were used in the study. - No specific strain details provided beyond C57BL/6J.			- The specific mechanisms by which grape polyphenols alter the gut microbiota and its metabolites remain unclear, which is important for understanding their role in metabolic health. - The long-term effects of grape polyphenol supplementation on energy balance and metabolic health in different dietary contexts have not been fully explored, leaving questions about their efficacy over extended peri…	- Glucometer for urine glucose measurement. - GC-MS for short chain fatty acids quantification.		- Mice were treated for 23 weeks. - Metabolic assessments were conducted at 10 and 21 weeks.
Journal Article	Intestinal Short Chain Fatty Acids and their Link with Diet and Human Health.	7	10.3389/FMICB.2016.00185	The colon is inhabited by a dense population of microorganisms, the so-called “gut microbiota”, able to ferment carbohydrates and proteins that escape absorption in the small intestine during digestion. This microbiota produces a wide range of metabolites, including short chain fatty acids (SCFA). These compounds are absorbed in the large bowel and are defined as 1-6 carbon volatile fatty acids w…	2016	Frontiers in Microbiology	David Rios-Covian, Patricia Ruas-Madiedo, Abelardo Margolles, Miguel Gueimonde, Clara G. de los Reyes-Gavilán, Nuria Salazar	185	185		The paper does not specifically address polyphenol supplementation's influence on SCFA production in adults. However, it emphasizes that diet significantly affects SCFA production through gut microbiota, which may imply potential health implications related to dietary components like polyphenols.	- The paper summarizes current knowledge about the production of short chain fatty acids (SCFA) and their biological properties. - It discusses the influence of diet on the gut microbiota and the subsequent production of SCFA. - The methodology includes reviewing existing literature on bacterial interactions and cross-feeding mechanisms related to SCFA production. - The paper focuses on the physi…	The provided context does not mention any limitations of the study. Therefore, there is no information available to answer the question regarding the limitations according to the authors.	- SCFA contribute to shaping the gut environment. - SCFA can be used as energy sources.	The provided context does not contain any information regarding the population sample size or sampling methods. Therefore, it is not possible to answer the question based on the available information.	The core research question that motivates the study presented in the document is: How do dietary patterns and gut microbiota interactions influence the production and physiological effects of short chain fatty acids (SCFA) in relation to human health?																- Influenced by carbohydrate and protein intake. - Diet changes affect gut microbiota composition.				- The specific mechanisms by which dietary patterns influence the composition and function of gut microbiota in relation to SCFA production remain unclear, which is important for understanding how diet can be optimized for health benefits. - The interactions between different bacterial species during cross-feeding processes that lead to SCFA production are not fully understood, highlighting a gap…
Journal Article	Understanding the Gastrointestinal Protective Effects of Polyphenols using Foodomics-Based Approaches.	12	10.3389/FIMMU.2021.671150	Plant polyphenols are rich sources of natural anti-oxidants and prebiotics. After ingestion, most polyphenols are absorbed in the intestine and interact with the gut microbiota and modulated metabolites produced by bacterial fermentation, such as short-chain fatty acids (SCFAs). Dietary polyphenols immunomodulatory role by regulating intestinal microorganisms, inhibiting the etiology and pathogen…	2021	Frontiers in Immunology	Wenwen Zhang, Qi Suzhen, Xiaofeng Xue, Yahya Al Naggar, Yahya Al Naggar, Liming Wu, Kai Wang	671150	671150		Polyphenol supplementation can enhance SCFA production by modulating gut microbiota fermentation. Increased SCFAs are linked to improved gut health, potentially reducing the risk of diseases like colon cancer, inflammatory bowel disease, and promoting overall gastrointestinal protection.	- The paper employs foodomics technologies, which integrate multiple high-throughput omics approaches including genomics, transcriptomics, proteomics, and metabolomics. - It utilizes qualitative and quantitative analysis methods to identify and analyze bioactive polyphenol compounds from natural foods. - The research incorporates transcriptomic-based fingerprinting to study gene expression altera…	- The application of foodomics technologies to investigate the protective effect of polyphenols on the gastrointestinal (GI) system has several limitations. - There are difficulties in the qualitative and quantitative analysis of polyphenols due to their complex chemical structures. - The analysis of polyphenols from plant extracts or biological samples faces bottlenecks in data processing. - Gen…	- The paper defines foodomics as the study of food and nutrition using advanced omics technologies, promoting consumer trust and health. - It elucidates the protective effects of polyphenols on gastrointestinal health through various foodomics approaches. - The review identifies polyphenols and their metabolites after ingestion using metabolomics techniques like GC-MS and LC-MS. - It explores gen…	The provided contexts do not contain any information regarding the population sample size or sampling methods. Therefore, it is not possible to detail the characteristics of the population sample based on the available information.	- The core research question motivating the study is: How do polyphenols interact with the gastrointestinal system and gut microbiota to exert protective effects against various gastrointestinal diseases?					- NMR requires small sample size for analysis. - MS technologies also require small sample volume.	- Gastrointestinal protective effects of polyphenols. - Modulation of gut microbiota and metabolites.				- Polyphenols vary significantly in natural foods' biological activities. - Foodomics integrates multiple technologies for comprehensive analysis.	- Dietary polyphenols modulate gut microbiota composition. - Polyphenols alleviate inflammatory bowel disease symptoms.	- Inflammatory bowel disease (IBD) affects the gastrointestinal tract. - Colon cancer and colorectal cancer are prevalent diseases.				- Plant-based foods rich in polyphenols. - Includes fruits, vegetables, and natural food sources.		- Polyphenols in food matrix are mostly bound and unbound. - Majority of polyphenols are in bound form.		- The limitations in applying foodomics technologies to investigate the protective effect of polyphenols on the gastrointestinal (GI) system remain unclear, which matters because understanding these limitations is essential for improving research methodologies. - There is a need for more comprehensive characterization of the complex chemical structures of polyphenols, as their high complexity pos…	- Analytical instruments for metabolomics include MS and NGS technologies. - Bioinformatics and chemometrics analyze metabolomics data effectively.		- Green tea polyphenols treated for 6 months. - Dietary polyphenol treatment altered metabolites in HT-29 cells.
Journal Article	Dynamics of Human Gut Microbiota and Short-Chain Fatty Acids in Response to Dietary Interventions with Three Fermentable Fibers	10	10.1128/MBIO.02566-18	Production of short-chain fatty acids (SCFAs), especially butyrate, in the gut microbiome is required for optimal health but is frequently limited by the lack of fermentable fiber in the diet. We attempted to increase butyrate production by supplementing the diets of 174 healthy young adults for 2 weeks with resistant starch from potatoes (RPS), resistant starch from maize (RMS), inulin from chic…	2019	Mbio	Nancy N. Baxter, Alexander W. Schmidt, Arvind Venkataraman, Kwi Kim, Clive Waldron, Thomas M. Schmidt				The paper does not address polyphenol supplementation's influence on SCFA production. It focuses on resistant starch and inulin's effects on SCFAs, particularly butyrate, highlighting the importance of gut microbiota composition in response to dietary interventions.	- Random assignment of participants to study groups. - Collection of fecal samples before and during supplementation.	- Participants excluded with inflammatory bowel conditions or recent antibiotics. - Different fiber amounts may affect butyrogenic responses.	- The study identifies that not all fermentable fibers are equally effective in stimulating short-chain fatty acid (SCFA) production, particularly butyrate. - It highlights the importance of individual microbiota composition in determining responses to dietary fiber supplements. - The research demonstrates that resistant potato starch (RPS) significantly increases total SCFAs, including butyrate,…	- The population sample size consisted of 174 healthy young adults. - The participants were randomly assigned to study groups. - The study aimed to evaluate the effects of different resistant polysaccharides on short-chain fatty acid production. - The cohort was selected to provide a wide diversity of gut communities without the complications of chronic health conditions such as obesity, type 2 d…	The core research question motivating the study is: How do different fermentable fibers influence the production of short-chain fatty acids, particularly butyrate, in the human gut microbiome, and what role do specific gut bacteria play in this process?	- Participants aged 17 to 29 years old. - Median age of participants is 19 years.	- P-values indicate statistical significance of results. - Examples: P < 0.001 for butyrate increase.			- Sample size: 174 healthy young adults. - Duration of intervention: 2 weeks.	- Increase in fecal butyrate production from resistant starch. - Impact of dietary fibers on gut microbiota composition.	- Changes in fecal microbiota composition and SCFA production. - Response to different fermentable fiber supplements.		- Control group: 20 g accessible starch, 15 participants. - Event: No significant changes in microbiota or SCFA production.	- RPS increased butyrate; RMS and inulin did not. - R. bromii linked to higher butyrate production.	- Dietary supplements tested: RPS, RMS, inulin, corn starch control. - 174 healthy young adults participated for 2 weeks.	- Excluded patients with inflammatory bowel syndrome or disease. - Excluded patients with colorectal cancer history.		- Randomized controlled trials were conducted in this study. - Participants were randomly assigned to study groups.	- Intervention lasted for 2 weeks. - Participants collected fecal samples during the study.	- Resistant starch from potatoes and maize. - Inulin from chicory root.	- Ruminococcus bromii and Clostridium chartatabidum are key strains. - Eubacterium rectale is a significant butyrate producer.			- Need for personalized dietary supplements based on microbiota composition. - Longer duration may be required for microbiome response.	- Raw sequencing reads for microbiota analysis. - SCFA concentrations measured in fecal samples.	- Inclusion: Healthy young adults aged 17-29 years. - Exclusion: History of IBS, IBD, colorectal cancer, recent antibiotics.	- Treatment duration was 2 weeks for participants. - Supplements were administered during this period.	1
Journal Article	Microbiota-derived short-chain fatty acids: Implications for cardiovascular and metabolic disease	9	10.3389/fcvm.2022.900381	Cardiovascular diseases (CVDs) have been on the rise around the globe in the past few decades despite the existing guidelines for prevention and treatment. Short-chain fatty acids (SCFAs) are the main metabolites of certain colonic anaerobic bacterial fermentation in the gastrointestinal tract and have been found to be the key metabolites in the host of CVDs. Accumulating evidence suggest that th…	2022	Frontiers in Cardiovascular Medicine	Yingdong Lu, Yan Zhang, Xin Zhao, Chang Shang, Michelle Sw. Xiang, Li Liu, Xiangning Cui			https://www.frontiersin.org/articles/10.3389/fcvm.2022.900381/pdf	The paper does not specifically address polyphenol supplementation's influence on SCFA production in adults or its health implications. It focuses on SCFAs' roles in cardiovascular diseases and potential therapeutic interventions, emphasizing diet and microbiota manipulation instead.	- The paper employs a review methodology to summarize the functional roles of short-chain fatty acids (SCFAs) in cardiovascular diseases (CVDs). - It analyzes accumulating evidence regarding the interaction of SCFAs with CVDs, focusing on their effects on intestinal integrity, inflammation, glucolipid metabolism, and blood pressure. - The authors highlight novel therapeutic interventions for SCFA…	- Few studies have provided causal evidence of a direct participatory role of short-chain fatty acids (SCFAs) in the development of cardiovascular diseases (CVDs). - Poor intervention therapeutic studies have not established an explicit and direct relationship between SCFAs and CVDs. - A better understanding of the SCFA-host interaction and intervention measures is needed in future studies. - Mos…	- The paper summarizes the functional roles of short-chain fatty acids (SCFAs) in cardiovascular diseases (CVDs), highlighting their significance as key metabolites. - It discusses the mechanisms through which SCFAs maintain intestinal integrity, modulate inflammation, and influence glucolipid metabolism and blood pressure. - The review emphasizes the potential of SCFAs as therapeutic interventio…	The provided contexts do not contain specific information regarding the population sample size or sampling methods used in the research. Therefore, it is not possible to detail the characteristics of the population sample as requested.	The core research question motivating the study is: How do microbiota-derived short-chain fatty acids (SCFAs) influence the development and progression of cardiovascular diseases (CVDs)?					- 18 obese patients in human clinical study. - 441 community-dwelling adults in another study.	- SCFAs regulate blood pressure and immune response. - SCFAs improve gut health and cardiovascular outcomes.		- Probiotics increase intestinal microorganism diversity and richness. - Probiotics may improve lipid metabolism and blood pressure.			- Probiotics and prebiotics may modulate SCFAs levels. - Dietary fiber intake reduces cardiovascular disease risk.	- Cardiovascular diseases (CVDs) include stroke and ischemic heart disease. - Myocardial infarction and heart failure are significant conditions.		- Few studies provide causal evidence for SCFAs and CVDs. - Randomized trials needed for SCFAs and cardiac health.	- Duration of interventions not specified in the text. - Further research needed on SCFA interventions.	- High fiber diet reduces cardiovascular disease risk. - Mediterranean diet increases SCFAs and supports heart health.				- Limited causal evidence of SCFAs in CVD development. - Need for patient population studies on SCFAs effects.	- 24-hour ambulatory blood pressure measurements. - Genomics and omics tools for research.
Journal Article	Effects of Dietary Fibers on Short-Chain Fatty Acids and Gut Microbiota Composition in Healthy Adults: A Systematic Review	14	10.3390/nu14132559	There is an increasing interest in investigating dietary strategies able to modulate the gut microbial ecosystem which, in turn, may play a key role in human health. Dietary fibers (DFs) are widely recognized as molecules with prebiotic effects. The main objective of this systematic review was to: (i) analyze the results available on the impact of DF intervention on short chain fatty acids (SCFAs…	2022	Nutrients	Valentina Vinelli, P. Biscotti, Daniela Martini, Cristian Del Bo, Mirko Marino, Tomás Meroño, Olga Nikoloudaki, Francesco Maria Calabrese, Silvia Turroni, Valentina Taverniti, Andrea Unión Caballero, Cristina Andres-Lacueva, Marisa Porrini, Marco Gobbetti, Maria De Angelis, Patrizia Brigidi, Mariona Pinart, Katharina Nimptsch, Simone Guglielmetti, Patrizia Riso	2559	2559	https://www.mdpi.com/2072-6643/14/13/2559/pdf?version=1655867371	The paper does not specifically address polyphenol supplementation's influence on SCFA production in adults. It focuses on dietary fibers and their effects on SCFAs and gut microbiota, highlighting the need for further research in this area.	- Development of a comprehensive database of studies. - Analysis of SCFA profiles using GC on fecal samples.	- The lack of adequate control for total dietary fiber intake in many studies, as only the amount of single fibers added to the diet was often considered. - Some studies did not include a washout period, which can affect the validity of the results. - The variability in analytical methodologies used to assess short-chain fatty acids (SCFAs) may have influenced the outcomes. - A total of 26 studie…	- The systematic review analyzes the relationship between dietary fiber (DF) intervention and short-chain fatty acid (SCFA) production through modifications in gut microbiota composition. - It evaluates scientific evidence regarding the interplay between different types of DF interventions and their effects on gut microbiota composition and health-related outcomes. - The review highlights the lim…	- The total population sample size involved in the 44 trials was 1377 subjects. - The study population primarily consisted of healthy adults, with the exception of 156 subjects who had mild hypercholesterolemia, moderate hypercholesterolemia, and were classified as overweight. - The age range of the participants was between 18 and 60 years. - The sampling methods used were not explicitly detailed…	The core research question motivating the study is: How do dietary fibers influence the production of short-chain fatty acids and the composition of gut microbiota in healthy adults?	- Mean age ranged from 20 to 55 years. - Study population mainly consisted of healthy adults.	- No specific p-values reported in the studies. - Statistical significance varies by study methodology used.		- Intervention doses ranged from 1.4 g/day to 50 g/day. - Treatment periods lasted from one meal to three months.	- Total of 1377 subjects involved in trials. - Mainly healthy adults, some with mild conditions.	- Impact of dietary fibers on SCFA production. - Relationship between DF intervention and gut microbiota composition.	- Health-related biomarkers often assessed as secondary outcomes. - Results may be critical or unreliable due to inadequate sample size.			- Dietary fibers impact SCFA levels variably across studies. - Different analytical methods yield differing SCFA results.	- Dietary fiber supplementation ranging from 1.4 g to 50 g daily. - Treatment periods varied from one meal to three months.		- Study included eight males and six females. - Gender-specific variations in fecal SCFA levels observed.	- 10 parallel randomized controlled trials included. - 34 cross-over randomized controlled trials included.	- Treatment periods ranged from one meal to 3 months. - Most treatments lasted 3 weeks.	- Inulin was the most tested dietary fiber. - Canned chickpeas provided oligosaccharides in one study.	- Strain-level diversity affects gut microbiota composition. - Specific strains metabolize distinct dietary fiber structures.	- Food matrices influence dietary fiber effects on health. - Different food sources affect gut microbiota and SCFA production.		- Lack of control for total dietary fiber intake - Need for further studies on SCFA production and health impacts	- Gas chromatography (GC) is widely used for SCFA measurement. - Other methods include HPLC, GC-MS, and NMR.	- Inclusion: Healthy adults, dietary fibers impact on SCFAs. - Exclusion: No SCFA assessment, probiotics, BMI 30+, enteral formulas.	- Treatment periods ranged from one meal to three months. - Most treatments lasted three weeks.	13
Journal Article	Role of Gut Microbiota-Generated Short-Chain Fatty Acids in Metabolic and Cardiovascular Health	7	10.1007/S13668-018-0248-8	This review assesses the latest evidence linking short-chain fatty acids (SCFA) with host metabolic health and cardiovascular disease (CVD) risk and presents the latest evidence on possible biological mechanisms. SCFA have a range of effects locally in the gut and at both splanchnic and peripheral tissues which together appear to induce improved metabolic regulation and have direct and indirect e…	2018	Current Nutrition Reports	Edward S. Chambers, Tom Preston, Gary Frost, Douglas J. Morrison	198	206	https://link.springer.com/content/pdf/10.1007%2Fs13668-018-0248-8.pdf	The paper does not specifically address polyphenol supplementation's influence on SCFA production in adults. It focuses on dietary fiber fermentation and SCFAs' roles in metabolic health and cardiovascular disease risk, highlighting the gut microbiome's importance.	- The paper employs a review methodology to assess the latest evidence linking short-chain fatty acids (SCFA) with metabolic health and cardiovascular disease (CVD) risk. - It synthesizes findings from various studies, including animal models and human interventions, to evaluate the effects of SCFA on appetite regulation, energy intake, and gut barrier function. - The review discusses the biologi…	- The physiological relevance of circulating concentrations of butyrate in humans is questioned, as they are generally low compared to those examined in animal studies. - The translation of findings from animal studies to humans is complicated, particularly regarding the effects of different dietary fibers on microbial activity. - Oral supplementation or gavage with SCFA in animal studies does no…	- The paper reviews the latest evidence linking short-chain fatty acids (SCFA) with host metabolic health and cardiovascular disease (CVD) risk. - It presents biological mechanisms through which SCFA exert beneficial effects on metabolic regulation and CVD risk markers. - The research highlights the role of SCFA produced from dietary fiber fermentation as key mediators of the gut microbiome's ben…	The provided contexts do not contain specific information regarding the population sample size or sampling methods used in the research. Therefore, it is not possible to detail the characteristics of the population sample as requested.	- The core research question motivating the study is: How do gut microbiota-generated short-chain fatty acids (SCFA) influence metabolic health and cardiovascular disease (CVD) risk?						- Improved metabolic regulation and cardiovascular disease risk markers. - Modulation of appetite and energy intake.	- Appetite regulation and energy intake effects. - Blood pressure modulation through SCFA.				- Dietary fibre fermentation increases SCFA production. - SCFA modulate appetite and improve metabolic health.	- Cardiovascular disease (CVD) is a major health concern. - Obesity and diabetes mellitus are related risk factors.		- Well-controlled human intervention studies needed for strong evidence. - Current studies include animal models and human trials.		- Dietary fiber is crucial for SCFA production. - Non-digestible carbohydrates are important dietary fiber sources.				- Need for well-controlled human intervention studies. - Physiologically relevant concentrations in humans require further research.	- No specific measurement tools mentioned in the text. - Focus on dietary fiber and SCFA effects.			4
Journal Article	Changes in Plasma Short-Chain Fatty Acid Levels After Dietary Weight Loss Among Overweight and Obese Adults Over 50 Weeks	12	10.3390/NU12020452	Gut microbial-derived short-chain fatty acids (SCFAs) may regulate energy homeostasis and exert anti-carcinogenic, immunomodulatory and anti-inflammatory effects. Smaller trials indicate that dietary weight loss may lead to decreased SCFA production, but findings have been inconclusive. SCFA concentrations were measured by HPLC-MS/MS in plasma samples of 150 overweight or obese adults in a trial …	2020	Nutrients	Solomon A Sowah, Solomon A Sowah, Frank Hirche, Alessio Milanese, Theron Johnson, Mirja Grafetstätter, Mirja Grafetstätter, Ruth Schübel, Romy Kirsten, Cornelia M. Ulrich, Rudolf Kaaks, Georg Zeller, Tilman Kühn, Gabriele I. Stangl	452		https://www.mdpi.com/2072-6643/12/2/452/pdf	The paper does not address polyphenol supplementation's influence on SCFA production. It focuses on weight loss through calorie restriction and its effects on plasma SCFA levels, specifically noting that SCFA concentrations generally remain stable over time.	- The study utilized a post hoc analysis of a trial designed to evaluate the metabolic effects of intermittent calorie restriction (ICR) versus continuous calorie restriction (CCR). - Plasma concentrations of short-chain fatty acids (SCFAs) were measured using high-performance liquid chromatography-tandem mass spectrometry (HPLC-MS/MS). - Participants were classified by quartiles of weight loss, …	- The study did not find differential changes in SCFA levels across the initial study arms after 12 weeks, which may limit the understanding of the effects of different calorie restriction methods. - The concentrations of propionate, butyrate, and other SCFAs did not change throughout the study, indicating a potential limitation in observing the full range of SCFA responses to weight loss. - The …	- The study investigates the effects of dietary weight loss on plasma short-chain fatty acid (SCFA) levels in overweight and obese adults. - It provides evidence that weight loss through calorie restriction leads to a significant decrease in plasma acetate concentrations. - The research highlights that while acetate levels decrease with weight loss, concentrations of propionate, butyrate, and oth…	- The population sample size consisted of 150 overweight or obese adults. - The participants were classified by quartiles of weight loss, irrespective of the dietary intervention. - The study was designed to evaluate the metabolic effects of intermittent calorie restriction (ICR) versus continuous calorie restriction (CCR).	- The core research question motivating the study is: How does dietary weight loss affect plasma levels of short-chain fatty acids (SCFAs) in overweight and obese adults?	- Participants were overweight or obese adults. - No specific age or gender details provided.	- p = 0.026 for acetate concentration changes. - No significant changes for propionate and butyrate.			- Sample size: 150 overweight or obese adults.	- Changes in plasma short-chain fatty acid levels. - Effects of weight loss on SCFA concentrations.				- No differential SCFA changes between ICR and CCR groups. - Acetate decreased with weight loss; other SCFAs stable.	- Intermittent calorie restriction (ICR) versus continuous calorie restriction (CCR) - Participants classified by quartiles of weight loss				- Intervention duration was 50 weeks. - SCFA concentrations measured at 12, 24, and 50 weeks.					- The study indicates that while weight loss leads to a significant decrease in plasma acetate levels, the specific mechanisms behind this decrease remain unknown, which is important for understanding the metabolic effects of weight loss. - The research does not clarify why concentrations of propionate, butyrate, and other SCFAs remained stable throughout the study, leaving a gap in understanding…	- SCFA concentrations measured by HPLC-MS/MS in plasma samples. - Linear mixed models analyzed weight-loss-induced changes in SCFA levels.		- Treatment lengths measured at 12, 24, and 50 weeks. - Participants classified by quartiles of weight loss.	2
Journal Article	Effects of Bifidobacterium animalis subsp. lactis BB-12® on the lipid/lipoprotein profile and short chain fatty acids in healthy young adults: a randomized controlled trial	16	10.1186/S12937-017-0261-6	Some probiotics have hypocholesterolemic effects in animal studies, which are mediated, in part, by increases in fecal short chain fatty acids (SCFAs). Clinical trials of probiotics on lipids/lipoproteins are inconsistent. We examined the effects of Bifidobacterium animalis subsp. lactis BB-12® (BB-12®) (3.16 × 109 CFUs/day) on lipids and lipoproteins and fecal excretion of SCFAs in healthy adult…	2017	Nutrition Journal	Yujin Lee, Zhaoyong Ba, Robert F. Roberts, Connie J. Rogers, Jennifer A Fleming, Huicui Meng, Emily J. Furumoto, Penny M. Kris-Etherton	39	39	https://link.springer.com/content/pdf/10.1186/s12937-017-0261-6.pdf	The paper does not address polyphenol supplementation's influence on SCFA production in adults. It focuses on Bifidobacterium animalis subsp. lactis BB-12® and its effects on lipids and SCFAs, finding no significant changes in total SCFAs.	- The study employed a randomized, partially blinded, 4-period, crossover design involving 30 healthy adults aged 18–40 years. - Participants were randomly assigned to four treatment groups: yogurt smoothie with no BB-12®, yogurt smoothie with BB-12® added pre-fermentation, yogurt smoothie with BB-12® added post-fermentation, and a BB-12® containing capsule. - Serum lipids/lipoproteins, glucose, …	- The sample size of the study was relatively small, consisting of only 30 participants. - The study population was predominantly Caucasian, which limits the generalizability of the findings to the broader population. - It was unclear why fecal acetate concentrations increased after the yogurt smoothie and pre-fermentation periods but not after the post-fermentation period. - There were no signif…	- The study examined the effects of Bifidobacterium animalis subsp. lactis BB-12® on lipid and lipoprotein profiles in healthy young adults. - It utilized a randomized, partially blinded, 4-period crossover design, enhancing the reliability of the findings. - The research explored different delivery systems (yogurt vs. capsule) and manufacturing processes (pre vs. post fermentation) to assess the…	- The population sample size consisted of 30 adults, which included 11 men and 19 women. - The age range of the participants was between 18 to 40 years. - The sample was predominantly Caucasian, which may limit the generalizability of the findings to the broader population. - Participants were randomly assigned to different treatment groups in a randomized, partially blinded, 4-period crossover s…	- The core research question motivating the study is: "What are the effects of Bifidobacterium animalis subsp. lactis BB-12® on lipid and lipoprotein profiles, as well as fecal short chain fatty acids, in healthy young adults?"	- Participants aged 18–40 years, average 28.2 years. - 11 men and 19 women participated.	- Significant p-values: P = 0.007, P = 0.009, P = 0.023. - Other parameters: P > 0.05 for no significant changes.		- 3.16 × 10^9 CFUs per day. - Administered in yogurt smoothies and capsules.	- Required sample size was 30 participants. - Accounted for a 10% dropout rate.	- Effects on lipids and lipoproteins measured. - Fecal excretion of short chain fatty acids.	- Fecal excretion of short chain fatty acids (SCFAs) - Serum lipids and lipoproteins measurements	- Group size: 30 healthy adults participated in the study. - Event: Probiotic BB-12® supplementation for 4 weeks.	- Group size: 30 healthy adults participated in the study. - Control event: Yogurt smoothie without BB-12® was used.	- No significant differences in lipids/lipoproteins between treatments. - Fecal acetate increased after yogurt smoothies versus capsules.	- Yogurt smoothie with or without BB-12® supplementation. - Probiotic capsule containing BB-12® daily.		- 19 women and 11 men participated. - Age range: 18 to 40 years.	- Randomized controlled trial conducted with 30 healthy adults. - Examined effects of probiotics on lipids and SCFAs.	- Each treatment period lasted 4 weeks. - Followed by a 2-week washout period.	- Yogurt smoothie with added probiotics. - Probiotic capsules containing Bifidobacterium animalis subsp. lactis BB-12®.	- Bifidobacterium animalis subsp. lactis BB-12® used in study. - Probiotic strain did not improve lipid profiles.	- Yogurt smoothie contained milk fat, solids, and sugar. - BB-12® added pre- or post-fermentation in smoothies.		- The study did not clarify why fecal acetate concentrations increased after yogurt smoothie (YS) and pre-fermentation (PRE) periods but not after post-fermentation (POST), leaving a gap in understanding the mechanisms involved. - The sample size was relatively small (n=30) and predominantly Caucasian, which limits the generalizability of the findings to a broader population, indicating a need fo…	- Serum lipids/lipoproteins measured by enzymatic analysis. - Fecal SCFAs analyzed according to specific protocols.	- Inclusion: BMI 20-35 kg/m², delayed transit time. - Exclusion: Smoking, certain medical conditions, and specific medications.	- Each treatment period lasted 4 weeks. - Followed by a 2-week washout period.	1
Journal Article	Gut microbiota composition in relation to the metabolic response to 12-week combined polyphenol supplementation in overweight men and women.	71	10.1038/EJCN.2017.89	The intestinal microbiota may have a profound impact on host metabolism. As evidence suggests that polyphenols affect substrate utilization, the present study aimed to investigate the effects of polyphenol supplementation on intestinal microbiota composition in humans. Furthermore, we examined whether (changes in) gut microbiota composition may determine the metabolic response to polyphenol suppl…	2017	European Journal of Clinical Nutrition	Jasper Most, John Penders, M Lucchesi, Gijs H. Goossens, Ellen E. Blaak	1040	1045		The paper does not specifically address the influence of polyphenol supplementation on short-chain fatty acids (SCFAs) production in adults or their health implications. Further research is needed to explore this relationship and its potential metabolic effects.	- The study employed a randomized, double-blind, placebo-controlled design to assess the effects of polyphenol supplementation on gut microbiota composition. - A total of 37 overweight and obese participants (18 males and 19 females) were included in the study, with an average age of 37.8 years and a body mass index of 29.6 kg/m². - Participants received either a combination of epigallocatechin-3…	- The study had a small sample size of 37 participants, which may limit the generalizability of the findings. - There was a gender difference in the response to polyphenol supplementation, indicating that results may not be applicable to all populations. - One female subject was excluded from analyses due to reported diarrhea, which could affect the overall results. - The study did not explore th…	- The study investigates the effects of combined polyphenol supplementation on gut microbiota composition in overweight men and women, highlighting a novel area of research. - It demonstrates that polyphenol supplementation significantly affects gut microbiota composition in men but not in women, indicating gender differences in response to dietary interventions. - The research establishes a pred…	- The population sample size consisted of 37 overweight and obese individuals, including 18 males and 19 females. - The average age of the participants was 37.8 years, with a body mass index (BMI) of 29.6 kg/m². - The study employed a randomized, double-blind, placebo-controlled design for sampling methods.	- The core research question motivating the study is: How does polyphenol supplementation affect gut microbiota composition and metabolic responses in overweight men and women?	- Average age: 37.8 years. - Participants: 18 males and 19 females.	- P-values indicate statistical significance (all P<0.05). - Bacteroidetes abundance higher in men (P<0.01).			- 37 overweight and obese participants in total. - 18 males and 19 females included.	- Effects of polyphenol supplementation on gut microbiota composition. - Metabolic response to polyphenol supplementation in participants.	- Changes in gut microbiota composition. - Metabolic response to polyphenol supplementation.		- Group size: 37 overweight and obese participants. - Control: Placebo group receiving no active supplementation.	- Men had higher Bacteroidetes abundance than women. - EGCG+RES affected gut microbiota in men, not women.	- 12-week polyphenol supplementation with EGCG and resveratrol. - Randomized, double-blind, placebo-controlled trial design.	- Overweight and obese individuals participated in the study. - No specific disease mentioned in the study.	- 18 males and 19 females participated in the study. - Men showed higher Bacteroidetes abundance than women.	- Randomized, double-blind, placebo-controlled trial conducted. - Focused on polyphenol supplementation effects.	- 12-week intervention duration. - Polyphenol supplementation administered during this period.	- Polyphenol supplementation included EGCG and resveratrol. - High-fat mixed meal test used for assessment.				- The study indicates that the effects of polyphenol supplementation on gut microbiota composition and its relationship with metabolic outcomes are not well understood, particularly in the context of gender differences. - It remains unclear how different baseline microbiota compositions influence individual responses to polyphenol supplementation, which could have implications for personalized nu…	- Indirect calorimetry for fat oxidation assessment. - Ex vivo respirometry for mitochondrial oxidative capacity measurement.	- Inclusion: Overweight and obese, otherwise healthy individuals. - Exclusion: Non-compliance with supplementation, significant dietary changes, reported diarrhea.	- 12-week intervention for polyphenol supplementation. - Feces samples collected before and after treatment.	9
Journal Article	Butyrate and hexanoate-enriched triglycerides increase postprandrial systemic butyrate and hexanoate in men with overweight/obesity: A double-blind placebo-controlled randomized crossover trial	9	10.3389/fnut.2022.1066950	Background Short chain fatty acids (SCFA) are increasingly recognized for their potential ability to alleviate obesity-associated chronic low-grade inflammation and disturbed energy homeostasis. Evidence suggests that an increase in circulating SCFA might be necessary to induce beneficial alterations in energy metabolism. Objective To compare the bioaccessibility of two different SCFA-enriched tr…	2023	Frontiers in Nutrition	Thirza van Deuren, Lotte Smolders, Anita Hartog, Freek G. Bouwman, Jens J. Holst, Koen Venema, Ellen E. Blaak, Emanuel E. Canfora			https://www.frontiersin.org/articles/10.3389/fnut.2022.1066950/pdf	The paper does not address polyphenol supplementation's influence on SCFA production in adults or its health implications, focusing instead on butyrate and hexanoate-enriched triglycerides and their effects on postprandial metabolism in men with overweight/obesity.	- The study utilized an in vitro model of the stomach and small intestine (TIM-1) to assess the site, speed, and amount of short chain fatty acid (SCFA) release from two different SCFA-enriched triglycerides: Akovita SCT and tributyrin/caproin. - A double-blind placebo-controlled randomized crossover trial was conducted with fourteen men with overweight/obesity, where twelve completed all test da…	- The study included only men, indicating a limitation in generalizability to females. - The sample size was small, with only fourteen participants, which may affect the robustness of the findings. - The study focused solely on short-term effects, leaving long-term impacts of Akovita SCT supplementation unexamined. - The research did not assess the effects of Akovita SCT on different metabolic ph…	- The study demonstrated that specific doses of butyrate and hexanoate-enriched triglycerides can acutely and gradually increase circulating butyrate and hexanoate in men with overweight/obesity. - It established that esterifying short-chain fatty acids (SCFA) with long-chain fatty acids delays their release in the gastrointestinal tract, which may influence their bioavailability. - The research …	- The population sample size consisted of fourteen men with overweight/obesity, specifically those with a Body Mass Index (BMI) ranging from 25 to 35 kg/m². - Out of the fourteen participants, twelve men completed all test days and were included for analysis. - Participants were screened to ensure compliance with inclusion and exclusion criteria, which included having normal blood pressure and st…	- The core research question motivating the study is: "Can the oral administration of butyrate and hexanoate-enriched triglycerides increase circulating levels of these short-chain fatty acids and improve postprandial metabolic outcomes in men with overweight or obesity?"	- Study included men with overweight/obesity aged 25-35 years. - Only men were included in this study.	- p-value < 0.05 indicates statistical significance. - p-value between 0.05 and 0.10 indicates a trend.		- Low dose: 650 mg SCFA (419 mg butyrate, 231 mg hexanoate) - Medium dose: 1,325 mg SCFA (854 mg butyrate, 471 mg hexanoate) - High dose: 2,000 mg SCFA (1,290 mg butyrate, 710 mg hexanoate)	- 14 participants were included in the study. - 12 participants completed all test days.	- Plasma butyrate and hexanoate concentration increase. - Effects on postprandial metabolism in men with obesity.	- Hydrogen breath, appetite, gastrointestinal complaints measured. - Circulating glucagon-like peptide 1, free fatty acids, glucose, triglycerides, insulin, cytokines.		- Group size: 14 participants included in the study. - Control: Sunflower oil used as placebo.	- Akovita SCT releases SCFA mainly in the small intestine. - Tributyrin/caproin is rapidly cleaved in the gastric compartment.	- Participants received butyrate and hexanoate-enriched triglycerides. - Doses included low, medium, and high concentrations.	- Overweight/obesity in men with BMI 25–35 kg/m². - Associated with chronic low-grade inflammation and disturbed energy metabolism.	- Only men were included in the study. - Future studies should include females.	- Randomized controlled trial conducted at Maastricht University. - Focused on men with overweight/obesity.	- Minimum washout period of one week between interventions. - Each participant completed four clinical investigation days.	- Butyrate and hexanoate-enriched triglycerides - Liquid high fat mixed meal (HFMM)		- Investigational products mixed in low-fat milk matrix. - Maximizes solubility and simulates meal intake.		- The study primarily included only men, leaving a gap in understanding whether the observed effects of butyrate and hexanoate-enriched triglycerides are applicable to females, which matters for the generalizability of the findings. - The long-term effects of Akovita SCT supplementation on metabolic disorders remain unresolved, indicating a need for future studies to explore chronic impacts on he…	- Automated spectrophotometers for plasma analysis. - Handheld Gastrolyzer for breath hydrogen measurement.	- Inclusion: Men with stable weight and normal blood pressure. - Exclusion: Fasting plasma glucose above 7 mmol/L.	- Participants received four clinical investigation days. - Minimum one-week washout period between investigation days.
Journal Article	Polyphenols–Gut–Heart: An Impactful Relationship to Improve Cardiovascular Diseases	11	10.3390/antiox11091700	A healthy gut provides the perfect habitat for trillions of bacteria, called the intestinal microbiota, which is greatly responsive to the long-term diet; it exists in a symbiotic relationship with the host and provides circulating metabolites, hormones, and cytokines necessary for human metabolism. The gut–heart axis is a novel emerging concept based on the accumulating evidence that a perturbed…	2022	Antioxidants	Francesca Bianchi, Annalisa Cappella, Nicoletta Gagliano, Lucia Sfondrini, Alessandra Stacchiotti	1700	1700	https://www.mdpi.com/2076-3921/11/9/1700/pdf?version=1661855371	Polyphenol supplementation can enhance the production of SCFAs, such as butyrate, through gut microbiota modulation. Increased SCFAs have anti-inflammatory effects, potentially reducing cardiovascular disease risk and improving overall gut health, thereby benefiting metabolic and cardiovascular functions.	- Metabolomics identified TMAO and choline as CVD risk markers. - Liver modifies absorbed polyphenols through various reactions.	- The metabolism course and deriving metabolites of polyphenols, along with their biological activities and health-beneficial properties, remain controversial. - There is significant variability in dietary habits and gut microbiota among individuals, which can lead to great differences in the bioavailability of polyphenols. - Definitive conclusions on the bioavailability and bioactivity of a sing…	- The paper examines the relationship between gut microbiota and cardiovascular diseases (CVDs) over a decade of data on mortality. - It discusses the anatomy of the small and large intestine in relation to gut health and CVDs. - The review analyzes the dietary bioavailability of polyphenols and their potential mechanisms for restoring gut microbiota homeostasis. - It critically evaluates the rol…	The provided contexts do not contain specific information regarding the population sample size or sampling methods used in the research. Therefore, it is not possible to detail the characteristics of the population sample as requested.	What is the role of gut dysbiosis in the pathogenesis of cardiovascular diseases, and how can polyphenols potentially influence gut microbiota to improve cardiovascular health?				- 10^7 - 10^8 CFU/mL in human ileum. - Dosage specifics for polyphenols not provided.		- Recovery of gut microbiota composition and function. - Prevention and treatment of cardiovascular diseases.					- Lactobacillus rhamnosus GG supplementation alters gut microbiota composition. - Polyphenols may prevent and treat cardiovascular diseases.	- Cardiovascular diseases (CVDs) are prevalent in patients. - Gut dysbiosis contributes to heart failure and atherosclerosis.	- Gender-matched controls showed different gut microbiota profiles. - No specific gender-related findings were detailed.		- 12 weeks for high-fat diet intervention. - Duration not specified for other interventions.	- Polyphenol-rich foods include fruits, vegetables, red wine, and cocoa. - Mediterranean diet promotes beneficial gut microbiota and cardiovascular health.		- Food matrix affects polyphenol absorption and bioavailability. - Liberation from food matrix is a key absorption phase.		- The metabolism and bioavailability of polyphenols remain controversial, indicating a gap in understanding how different phenolic compounds are processed in the human body and their subsequent health effects. - There is a lack of definitive conclusions regarding the bioactivity of individual phenolic compounds, which complicates the assessment of their potential benefits in preventing cardiovasc…			- Dietary polyphenols consumed for 8 weeks improved health. - Treatment duration for atherosclerosis and hypertension not specified.	9
Journal Article	Colonic infusions of short-chain fatty acid mixtures promote energy metabolism in overweight/obese men: a randomized crossover trial	7	10.1038/S41598-017-02546-X	Short-chain fatty acids (SCFA), formed by microbial fermentation, are believed to be involved in the aetiology of obesity and diabetes. This study investigated the effects of colonic administration of physiologically relevant SCFA mixtures on human substrate and energy metabolism. In this randomized, double-blind, crossover study, twelve normoglycaemic men (BMI 25–35 kg/m2) underwent four investi…	2017	Scientific Reports	Emanuel E. Canfora, Christina M. van der Beek, Johan W. E. Jocken, Gijs H. Goossens, Jens J. Holst, Steven W.M. Olde Damink, Steven W.M. Olde Damink, Kaatje Lenaerts, Cornelis H. C. Dejong, Ellen E. Blaak	2360	2360		The paper does not address polyphenol supplementation's influence on SCFA production in adults or its health implications. It focuses on the effects of colonic infusions of SCFA mixtures on energy metabolism in overweight/obese men.	- The study employed a randomized, double-blind, placebo-controlled, crossover design involving thirteen overweight and obese normoglycaemic men. - Participants underwent four clinical investigation days, each separated by at least a five-day washout period, during which they received either one of three colonic short-chain fatty acid (SCFA) mixtures or a placebo. - Colonic infusions were adminis…	- The study included a small sample size of only twelve participants, which may limit the generalizability of the findings. - The participants were all normoglycaemic men, which restricts the applicability of the results to other populations, such as women or those with different metabolic conditions. - The study focused on acute effects of SCFA infusions, and long-term effects on body weight con…	- The study was designed to investigate the effects of colonic administration of short-chain fatty acid (SCFA) mixtures on energy metabolism in overweight/obese men. - It utilized a randomized, double-blind, crossover approach, enhancing the reliability of the findings. - The research demonstrated that SCFA mixtures increased fasting fat oxidation and resting energy expenditure compared to a plac…	- The population sample consisted of twelve normoglycaemic men. - The participants had a Body Mass Index (BMI) ranging from 25 to 35 kg/m². - The study employed a randomized, double-blind, crossover design for the sampling method. - A total of thirteen participants were recruited to account for a potential dropout rate of 5-10%.	- The core research question motivating the study is: How do colonic infusions of short-chain fatty acid mixtures affect energy metabolism and substrate utilization in overweight/obese men?	- Average age: 36 years - Participants: Overweight/obese normoglycaemic men	- Significant p-values: P < 0.01 and P < 0.05. - No significant differences: P > 0.05.			- Twelve normoglycaemic men participated in the study. - BMI range was 25–35 kg/m².	- Effect of SCFA mixtures on fat oxidation. - Energy expenditure during fasting and postprandial conditions.	- Fasting and postprandial plasma peptide YY concentrations increased. - Decreased fasting free glycerol concentrations compared to placebo.		- Group size: Twelve normoglycaemic men participated in the study. - Event: Colonic administration of SCFA mixtures during fasting and postprandial conditions.		- Colonic administration of SCFA mixtures in overweight/obese men. - Randomized, double-blind, crossover study design.	- Overweight/obese men participated in the study. - Normoglycaemic individuals were included in the trial.	- Study involved twelve normoglycaemic men. - No female participants were included.	- Randomized controlled trial conducted with twelve men. - Crossover design with placebo-controlled conditions.	- Four investigational days for colonic SCFA administration. - Each participant underwent randomized crossover design.	- Dietary fibers promote SCFA production in the colon. - SCFA mixtures include acetate, propionate, and butyrate.				- The study indicates that human data on the in vivo metabolic effects of short-chain fatty acids (SCFA) are scarce, highlighting a gap in understanding how SCFA influence metabolism in humans. - It remains unknown whether the acute effects observed from SCFA infusions can translate into long-term benefits for body weight control and insulin sensitivity in obese individuals. - The research does n…	- Indirect calorimetry for energy metabolism assessment. - Blood samples for plasma metabolite analysis.	- Inclusion: Overweight/obese men, BMI 25-35 kg/m², aged 20-50. - Exclusion: Diabetes, gastroenterological diseases, prior surgeries, certain medications.	- Four investigational days for each participant. - Each treatment involved colonic SCFA administration.	1
Journal Article	Polyphenols as Drivers of a Homeostatic Gut Microecology and Immuno-Metabolic Traits of Akkermansia muciniphila: From Mouse to Man	24	10.3390/ijms24010045	Akkermansia muciniphila is a mucosal symbiont considered a gut microbial marker in healthy individuals, as its relative abundance is significantly reduced in subjects with gut inflammation and metabolic disturbances. Dietary polyphenols can distinctly stimulate the relative abundance of A. muciniphila, contributing to the attenuation of several diseases, including obesity, type 2 diabetes, inflam…	2022	International Journal of Molecular Sciences	Maria Carolina Rodríguez-Daza, Willem M. de Vos	45	45	https://www.mdpi.com/1422-0067/24/1/45/pdf?version=1672193853	The paper does not specifically address the influence of polyphenol supplementation on short-chain fatty acid production in adults or its health implications. It focuses on polyphenols' effects on Akkermansia muciniphila and related metabolic and inflammatory disorders.	- The paper employs a review methodology to synthesize existing research on the effects of dietary polyphenols on Akkermansia muciniphila. - It includes dietary interventions in both rodent models and human clinical trials to assess the impact of polyphenol intake on A. muciniphila abundance. - In vitro studies are utilized to explore the effects of different classes of phenolic compounds on A. m…	- The mechanistic insight into how polyphenols stimulate Akkermansia muciniphila or its activity is limited. - Inconclusive results have been reported regarding how ellagitannins and ellagic acid directly promote A. muciniphila in vitro, with reduced growth observed when these compounds were added to the growing media. - The specific microbial enzymes responsible for the trophic utilization of el…	- The review provides an overview of how dietary polyphenols shape gut microbiota composition, particularly promoting Akkermansia muciniphila, which has a protective role against metabolic and inflammatory disorders. - It identifies compelling trials in both rodents and humans that demonstrate the selective induction of A. muciniphila by different classes of dietary polyphenols. - The paper discu…	The provided contexts do not contain specific information regarding the population sample size or sampling methods used in the research. Therefore, it is not possible to detail the characteristics of the population sample as requested.	The core research question motivating the study is: How do dietary polyphenols influence the abundance and activity of Akkermansia muciniphila in the gut microbiota, and what implications does this have for metabolic and inflammatory disorders?	- Middle-aged male C57BL6 mice were used in studies. - Human subjects' age and gender details not provided.			- 2 x 10^8 CFU per 200 µL. - Administered with quercetin at 37.5 mg/kg/day.		- Increased relative abundance of Akkermansia muciniphila. - Improved metabolic outcomes and health status.	- Inflammatory markers in serum and fecal samples. - Gut epithelium barrier function assessment.				- Dietary polyphenols increase A. muciniphila levels. - Interventions include fruit juices and polyphenol-rich foods.	- Patients had inflammatory bowel disease (IBD). - Mango intake evaluated effects on gut microbiota and inflammation.		- Limited number of clinical trials available. - Consistent data on gut microbiota composition observed.	- Dietary intervention duration varies from two weeks to twelve weeks. - Longer interventions yield broader outcomes on gut microbiota function.	- Polyphenol-rich foods like fruits and vegetables. - Sources include berries, tea, cocoa, and coffee.	- Akkermansia muciniphila is the primary strain discussed. - It is a mucosal symbiont in the gut.			- The mechanistic insight into how polyphenols stimulate Akkermansia muciniphila or its activity is limited, which matters because understanding these mechanisms could enhance dietary interventions for metabolic and inflammatory diseases. - The specific microbial enzymes responsible for the trophic utilization of ellagitannins by Akkermansia muciniphila remain unidentified, leaving a gap in knowl…	- Omics tools: transcriptomics, lipidomics, proteomics, metabolomics. - Optical density (OD600) for growth measurement.		- Eight weeks for EGCG in mice. - Three weeks for A. muciniphila in rats.	1
Journal Article	Triggering Akkermansia with dietary polyphenols: A new weapon to combat the metabolic syndrome?	7	10.1080/19490976.2016.1142036	The gut and its bacterial colonizers are now well characterized as key players in whole-body metabolism, opening new avenues of research and generating great expectation for new treatments against obesity and its cardiometabolic complications. As diet is the main environmental factor affecting the gut microbiota, it has been suggested that fruits and vegetables, whose consumption is strongly asso…	2016	Gut microbes	Fernando F. Anhê, Geneviève Pilon, Denis Roy, Yves Desjardins, Emile Levy, André Marette	146	153	https://www.tandfonline.com/doi/pdf/10.1080/19490976.2016.1142036	The paper does not specifically address the influence of polyphenol supplementation on short-chain fatty acids (SCFAs) production in adults or its health implications. It focuses on the relationship between polyphenols, Akkermansia, and metabolic health in mice.	- Oral administration of cranberry extract in mice. - Analysis of gut microbiota composition and metabolic outcomes.	- The potential risks related to the use of Akkermansia as a probiotic are not completely ruled out, especially in severe inflammatory bowel diseases. - There is a lack of consensus on the role of Akkermansia in chronic inflammatory settings, such as inflammatory bowel diseases (IBD)-related gut dysbiosis. - The study acknowledges that while some reports show a depletion of Akkermansia in IBD mod…	- The research highlights the role of dietary polyphenols in influencing gut microbiota, particularly increasing the abundance of Akkermansia. - It demonstrates that cranberry extract rich in polyphenols can prevent diet-induced obesity and metabolic syndrome features in mice. - The study suggests a mechanistic link between polyphenols and the mucin-degrading bacterium Akkermansia, indicating a p…	- The provided contexts do not specify the population sample size or the sampling methods used in the research. - There is no mention of specific numbers or characteristics related to the population sample in the available information.	- The core research question motivating the study is: How can dietary polyphenols influence the gut microbiota, specifically the abundance of Akkermansia, to combat obesity and its associated metabolic syndrome?						- Increased abundance of Akkermansia in gut microbiota. - Improved metabolic outcomes in diet-induced obesity mice.		- Group size: Not specified for Akkermansia probiotic use. - Event: Alleviates obesity-related metabolic disturbances in mice.			- Oral administration of cranberry extract rich in polyphenols. - Increases Akkermansia abundance, improving metabolic health.	- Inflammatory bowel diseases (IBD) mentioned as a concern. - Akkermansia's role in metabolic syndrome and obesity discussed.			- Daily oral administration for eight weeks. - Cranberry extract used in diet-induced obesity mice.	- Polyphenol-rich foods like cranberries and grapes. - Fruits and vegetables associated with metabolic health.	- At least 8 different species of Akkermansia exist. - 12 distinct subtypes identified in a Chinese population.			- The specific mechanisms by which different polyphenolic mixtures promote the presence of Akkermansia in the gut microbiota remain unclear, which is important for understanding how to effectively utilize these compounds for metabolic health. - The potential risks associated with using Akkermansia as a probiotic treatment, especially in patients with severe inflammatory bowel diseases, have not b…			- Cranberry extract administered for eight weeks. - Other studies used varying treatment durations.	2
Journal Article	The modulatory effect of polyphenols from green tea, oolong tea and black tea on human intestinal microbiota in vitro	55	10.1007/S13197-017-2951-7	In the present study, polyphenols from green tea (GTP), oolong tea (OTP) and black tea (BTP) were prepared by extraction with hot water and polyamide column chromatography. In antioxidant assay in vitro, each tea polyphenols exhibited potential activity; the intestinal absorption of GTP, OTP and BTP was investigated individually by Caco-2 transwell system, and each sample was poorly transported, …	2018	Journal of Food Science and Technology-mysore	Hanyang Sun, Yuhui Chen, Mei Cheng, Xin Zhang, Xiaojie Zheng, Zhicheng Zhang	399	407		Polyphenols from green, oolong, and black tea can enhance short-chain fatty acid (SCFA) production in human intestinal microbiota, potentially improving gut health and contributing to overall health benefits by modulating intestinal flora and promoting beneficial bacterial growth.	- Polyphenols from green tea, oolong tea, and black tea were extracted using hot water and polyamide column chromatography. - An antioxidant assay was conducted in vitro to evaluate the potential activity of each tea polyphenol. - The intestinal absorption of the tea polyphenols was investigated using a Caco-2 transwell system, which demonstrated a low transport rate through cell monolayers. - Th…	- The study indicated that the transport rate for tea polyphenols through cell monolayers was low, suggesting poor intestinal absorption. - The effects of the tea polyphenols on human intestinal microbiota were evaluated in vitro, which may not fully represent in vivo conditions. - The specific mechanisms by which tea polyphenols modulate intestinal flora were not detailed in the study. - The res…	- The study demonstrates the potential of polyphenols from green tea, oolong tea, and black tea to modulate human intestinal microbiota. - It highlights the ability of these tea polyphenols to induce the proliferation of beneficial bacteria while inhibiting harmful bacteria such as Bacteroides-Prevotella and Clostridium histolyticum. - The research shows that tea polyphenols lead to higher produc…	The provided context does not include information regarding the population sample size or sampling methods used in the study. Therefore, it is not possible to detail the characteristics of the population sample based on the available information.	The core research question motivating the study is: How do polyphenols from green tea, oolong tea, and black tea affect human intestinal microbiota and contribute to health improvements?						- Modulation of intestinal microbiota by tea polyphenols. - Increased production of short-chain fatty acids (SCFA).	- Modulation of intestinal flora by tea polyphenols. - Increased production of short-chain fatty acids (SCFA).				- Polyphenols extracted from green, oolong, and black tea. - Evaluated effects on intestinal microbiota in vitro.					- Green tea, oolong tea, and black tea. - Contains polyphenols with health benefits.				- The study does not explore the long-term effects of tea polyphenols on human intestinal microbiota, leaving uncertainty about their sustained impact on gut health. - The specific mechanisms by which GTP, OTP, and BTP modulate the intestinal flora are not detailed, which raises questions about the biological pathways involved. - The research does not address the potential variations in the effec…				1
Journal Article	Effect of dark sweet cherry powder consumption on the gut microbiota, short-chain fatty acids, and biomarkers of gut health in obese db/db mice.	6	10.7717/PEERJ.4195	Cherries are fruits containing fiber and bioactive compounds (e.g., polyphenolics) with the potential of helping patients with diabetes and weight disorders, a phenomenon likely related to changes in the complex host-microbiota milieu. The objective of this study was to investigate the effect of cherry supplementation on the gut bacterial composition, concentrations of caecal short-chain fatty ac…	2018	PeerJ	Jose F. Garcia-Mazcorro, Nara Nunes Lage, Nara Nunes Lage, Susanne U. Mertens-Talcott, Stephen T. Talcott, Boon P. Chew, Scot E. Dowd, Jorge R. Kawas, Giuliana Noratto			https://peerj.com/articles/4195.pdf	The paper does not specifically address polyphenol supplementation in adults; it focuses on cherry powder's effects in obese db/db mice, showing increased SCFA concentrations but no significant changes in biomarkers of gut health, prompting further research in humans.	- The study utilized an in vivo model involving obese diabetic (db/db) mice, with a total of 34 mice divided into three groups: supplemented with 10% cherry powder, obese controls, and lean controls. - High-throughput sequencing of the 16S rRNA gene was employed to analyze the gut microbiota composition in the supplemented and control groups. - Quantitative real-time PCR (qPCR) was used to confir…	- The study primarily focused on an in vivo model using obese db/db mice, which may limit the generalizability of the findings to human populations. - The assessment of biomarkers of inflammation, oxidative stress, and intestinal health showed similar results across all obese mice, indicating that cherry supplementation did not significantly impact these parameters. - The research did not explore…	- The study demonstrates that cherry powder supplementation can significantly alter the gut microbiota composition in obese db/db mice. - It identifies an increase in beneficial mucin-degraders and fiber-degraders in the colonic microbiota of supplemented mice. - The research shows elevated concentrations of certain short-chain fatty acids (SCFAs) in supplemented mice compared to controls, indica…	- The population sample size consisted of 32 mice in total. - There were 12 obese diabetic (db/db) mice that received a supplemented diet with 10% cherry powder. - Additionally, there were 10 obese control mice and 10 lean control mice that received a standard diet without cherry. - The study utilized an in vivo model of obesity to investigate the effects of cherry supplementation on gut health.	- The core research question motivating the study is: How does cherry powder supplementation affect gut microbiota composition, short-chain fatty acid concentrations, and biomarkers of gut health in obese diabetic mice?					- Supplemented mice: 12 - Control obese mice: 10, lean mice: 10	- Cherry powder affects gut microbiota in obese mice. - Increased SCFAs concentrations observed in supplemented mice.	- Changes in gut microbiota composition observed. - Increased concentrations of short-chain fatty acids detected.		- Control group sizes: Obese (n=10), Lean (n=10). - Event: 12 weeks of cherry powder supplementation.	- Cherry-supplemented mice had distinct microbiota compared to controls. - SCFA concentrations were higher in supplemented mice than controls.	- 10% cherry powder diet for 12 weeks. - Compared with standard diet controls.	- Obese diabetic (db/db) mice used in study. - Potential implications for diabetic and obese human patients.			- 12 weeks of cherry powder supplementation. - Compared to standard diet controls.	- Dark sweet cherry powder used for supplementation. - Contains fiber and bioactive compounds.				- The study does not explore the long-term effects of cherry powder supplementation beyond the 12-week period, leaving unknown how sustained consumption might influence gut health and microbiota over time. - The research does not address the specific mechanisms by which cherry powder alters the gut microbiota composition, which matters for understanding the biological processes involved in these …	- High-throughput sequencing of 16S rRNA gene - Quantitative real-time PCR (qPCR) for microbiota analysis		- Supplementation lasted for 12 weeks. - Mice received cherry powder diet during this period.	4195
Journal Article	A Citrus Fruit Extract High in Polyphenols Beneficially Modulates the Gut Microbiota of Healthy Human Volunteers in a Validated In Vitro Model of the Colon.	13	10.3390/NU13113915	The effect of a Citrus Fruit Extract high in the polyphenols hesperidin and naringin (CFE) on modulation of the composition and activity of the gut microbiota was tested in a validated, dynamic in vitro model of the colon (TIM-2). CFE was provided at two doses (250 and 350 mg/day) for 3 days. CFE led to a dose-dependent increase in Roseburia, Eubacterium ramulus, and Bacteroides eggerthii. There …	2021	Nutrients	Mônica Maurer Sost, Sanne Ahles, Jessica Verhoeven, Sanne Verbruggen, Yala Stevens, Koen Venema	3915			Polyphenol supplementation, specifically from Citrus Fruit Extract, increased acetate production while decreasing butyrate in a study. Increased acetate may enhance fat oxidation and stimulate appetite-suppressive neuropeptides, suggesting potential benefits for weight management and metabolic health in adults.	- The study utilized a validated, dynamic in vitro model of the colon known as TIM-2 to assess the effects of the Citrus Fruit Extract (CFE). - CFE, which is high in polyphenols hesperidin and naringin, was administered at two different doses (250 mg/day and 350 mg/day) for a duration of 3 days. - The composition and activity of the gut microbiota were measured to evaluate the modulation effects …	- The study was conducted using a validated in vitro model of the colon, which may not fully replicate the complexities of the human gut environment. - The results obtained from the in vitro model need to be confirmed in a clinical trial to establish their relevance to human health. - The effects observed were based on specific doses of Citrus Fruit Extract, and the impact of different doses or l…	- The research demonstrates the modulation of gut microbiota composition and activity by a Citrus Fruit Extract high in polyphenols. - It identifies specific increases in beneficial bacteria such as Roseburia, Eubacterium ramulus, and Bacteroides eggerthii in response to the extract. - The study reveals a dose-dependent effect of the Citrus Fruit Extract on short-chain fatty acid production, part…	- The provided context does not specify the population sample size or the sampling methods used in the study. - There is no information regarding the characteristics of the population sample available in the provided text.	- The core research question motivating the study is: How does a Citrus Fruit Extract high in polyphenols affect the composition and activity of the gut microbiota in healthy human volunteers?				- CFE dosages tested: 250 and 350 mg/day. - Duration of administration: 3 days.		- Modulation of gut microbiota composition and activity. - Increase in acetate production, decrease in butyrate.					- Citrus Fruit Extract provided at 250 and 350 mg/day. - Administered for 3 days in an in vitro model.				- CFE was provided for 3 days. - Two doses were tested: 250 and 350 mg/day.	- Citrus fruit extract high in polyphenols. - Contains hesperidin and naringin.				- The study indicates that the effects of the Citrus Fruit Extract (CFE) on gut microbiota modulation need to be confirmed in a clinical trial, highlighting a gap in clinical validation of the findings. - The specific mechanisms by which the polyphenols in CFE influence the composition and activity of gut microbiota remain unclear, which is important for understanding their potential health benef…			- Treatment lasted for 3 days. - Two doses were tested: 250 and 350 mg/day.	11
Journal Article	Metabolic and Microbial Modulation of the Large Intestine Ecosystem by Non-Absorbed Diet Phenolic Compounds: A Review	20	10.3390/MOLECULES200917429	Phenolic compounds represent a diverse group of phytochemicals whose intake is associated with a wide spectrum of health benefits. As consequence of their low bioavailability, most of them reach the large intestine where, mediated by the action of local microbiota, a series of related microbial metabolites are accumulated. In the present review, gut microbial transformations of non-absorbed pheno…	2015	Molecules	Juana I. Mosele, Alba Macià, Maria-José Motilva	17429	17468	https://www.mdpi.com/1420-3049/20/9/17429/pdf	Polyphenol supplementation may influence SCFA production in adults by modulating gut microbiota and colonic metabolism. This can lead to potential health benefits, including improved intestinal health and reduced inflammation, although more human trials are needed to confirm these effects.	- Review of gut microbial transformations of phenolic compounds. - Discussion of diet effects on gut metabolism.	- The available data on the effects of non-absorbed phenolic compounds on gut health is insufficient for solid conclusions. - There is a lack of human trials to confirm the results obtained from in vitro and animal studies. - The study highlights the need for more emphasis on the research of phenolic compounds and their microbial metabolites. - The authors suggest that the current understanding o…	- The paper summarizes gut microbial transformations of non-absorbed phenolic compounds, highlighting their role in gut health. - It discusses the implications of phenolic compounds on the metabolism of colonic products, including short chain fatty acids and sterols. - The review presents the antioxidant and anti-inflammatory properties of phenolic compounds in counteracting bowel disease respons…	The provided context does not contain any information regarding the population sample size or sampling methods. Therefore, it is not possible to detail the characteristics of the population sample as requested.	What is the impact of non-absorbed phenolic compounds on gut health and the metabolism of the large intestine ecosystem?						- Effects of phenolic compounds on gut health. - Influence on gut microbiota and metabolism.					- Dietetic maneuvers include phenolic compounds for gut health. - More human trials needed for solid conclusions.			- Lack of human trials for solid conclusions. - Emphasis needed on studying phenolic compounds' effects.		- Non-absorbed diet phenolic compounds. - Associated with health benefits and gut metabolism.				- The lack of human trials limits the ability to confirm the positive effects of non-absorbed phenolic compounds on gut health, which is crucial for validating findings from in vitro and animal studies. - There is insufficient data on the specific microbial metabolites of phenolic compounds and their influence on various aspects of gut health, indicating a need for more focused research in this a…				9
Journal Article	Influence of Raspberry and Its Dietary Fractions on the In vitro Activity of the Colonic Microbiota from Normal and Overweight Subjects	76	10.1007/S11130-021-00923-6	Raspberry is a source of dietary fibre and phenolic compounds, which are metabolised by the gut microbiota, resulting in the production of short chain fatty acids (SCFAs) and phenolic catabolites; but the formation of these compounds depends on the microbiota composition. The aim of this study was to investigate whether the raspberry and its fractions (phenolic extract, total and insoluble dietar…	2021	Plant Foods for Human Nutrition	Vanesa Nuñez-Gómez, Ma Jesús Periago, Inmaculada Navarro-González, Ma Piedad Campos-Cava, Nieves Baenas, Rocío González-Barrio	494	500	https://link.springer.com/content/pdf/10.1007/s11130-021-00923-6.pdf	The paper indicates that raspberry's phenolic compounds significantly influence SCFA production, particularly in normal-weight individuals. Increased SCFAs can enhance gut health, support immune function, and potentially reduce the risk of diseases like colon cancer and obesity.	- The study employed in vitro fermentation methods using faeces from normal-weight (NW) and overweight (OW) volunteers to assess the microbial activity influenced by raspberry and its fractions. - Different raspberry fractions, including whole raspberry (RAS), phenolic extract (PEX), total dietary fibre (TDF), and insoluble dietary fibre (IDF), were tested for their effects on gut microbiota. - T…	- The study primarily focused on in vitro fermentation, which may not fully replicate the complex interactions occurring in a living organism. - The sample size was limited to three healthy normal-weight and three healthy overweight women, which may not provide a comprehensive representation of the broader population. - The research did not explore the long-term effects of raspberry consumption o…	- The study investigates the prebiotic effect of raspberry and its fractions, highlighting their impact on gut microbiota. - It evaluates the production of phenolic catabolites and short chain fatty acids (SCFAs) in an in vitro fermentation model. - The research differentiates the effects of raspberry fractions based on the faecal inoculum from normal-weight and overweight subjects. - It reveals …	- The population sample consisted of six healthy women, three classified as normal-weight (NW) and three as overweight (OW). - The age range of the participants was from 35 to 60 years old. - All volunteers were non-smokers with stable food habits. - Participants had not received antibiotics for at least three months prior to the study and were free of any gastrointestinal disease. - Fresh faeces…	- The core research question motivating the study is: How do raspberry and its dietary fractions influence the microbial activity of the colonic microbiota in normal-weight versus overweight individuals?	- Participants aged 35 to 60 years old. - Included healthy normal-weight and overweight women.	- p-value threshold for significance: 0.05 - Used in post-hoc Tukey's test analysis			- Three normal-weight women participated in the study. - Three overweight women also participated in the study.	- Investigate raspberry's prebiotic effect on gut microbiota. - Analyze production of SCFAs and phenolic catabolites.	- Urolithin production from raspberry fractions. - SCFA production influenced by body weight condition.			- Normal-weight subjects produce more urolithins from fibre fractions. - Overweight subjects produce more urolithins from extractable phenolic fractions.	- In vitro fermentation of raspberry fractions conducted. - Faeces from normal-weight and overweight subjects used.	- No gastrointestinal disease reported in volunteers. - Study focused on normal-weight and overweight subjects.	- Study involved healthy women participants only. - No gender diversity reported in the study.		- In vitro fermentations lasted for 48 hours. - Samples were analyzed at 0, 6, 24, and 48 hours.	- Raspberry and its dietary fractions. - Includes phenolic extract, total and insoluble dietary fibre.		- Whole raspberry exhibits prebiotic effects due to phenolic compounds. - Dietary fibre fractions contribute to gut microbiota activity.		- The study does not explore the long-term effects of raspberry and its fractions on gut microbiota composition and health outcomes, which is important for understanding their potential as a functional food. - The specific mechanisms by which phenolic compounds influence the production of SCFAs and urolithins in different body weight conditions remain unclear, highlighting a gap in the understand…	- Gas chromatograph for SCFA analysis. - HPLC-DAD for urolithins and ellagic acid identification.	- Inclusion: Healthy normal-weight and overweight women, aged 35-60 years. - Exclusion: Non-smokers, no antibiotics use, no gastrointestinal diseases.	- In vitro fermentations lasted for 48 hours. - Samples analyzed at 0, 6, 24, and 48 hours.	4
Journal Article	Short-chain fatty acids as a link between diet and cardiometabolic risk: a narrative review	22	10.1186/s12944-023-01803-5	Diet has a profound impact on cardiometabolic health outcomes such as obesity, blood glucose, blood lipids and blood pressure. In recent years, the gut microbiota has emerged as one of several potential key players explaining dietary effects on these outcomes. In this review we aim to summarise current knowledge of interaction between diet and gut microbiota focusing on the gut-derived microbial …	2023	Lipids in Health and Disease	Eline Birkeland, Sedegheh Gharagozlian, Jørgen Valeur, Anne-Marie Aas			https://lipidworld.biomedcentral.com/counter/pdf/10.1186/s12944-023-01803-5	The paper does not address polyphenol supplementation's influence on SCFA production in adults or its health implications, focusing instead on dietary fiber and prebiotic fibers' effects on gut microbiota and SCFA production related to cardiometabolic risk.	- The paper utilized a narrative review methodology, selecting publications based on their relevance to the review's aim rather than performing a systematic search. - The focus was primarily on studies conducted in humans, with some animal model and cell line studies included to support findings when human studies were lacking. - Articles were chosen from searches in Pubmed and Google Scholar usi…	- The current dietary investigation methods, such as food frequency questionnaires (FFQs), are inherently imprecise. - There is a need for more detailed and precise methods to identify and classify microbiota and short-chain fatty acids (SCFA) in the human gut. - Today's analyses in human studies are mainly restricted to faecal analyses, which may not accurately reflect the effects of dietary int…	- The paper reviews the interaction between diet and gut microbiota, specifically focusing on short-chain fatty acids (SCFA) and their role in cardiometabolic disease risk. - It highlights the challenges of studying the relationship between health and microbiota in humans due to environmental factors. - The work summarizes current knowledge on how dietary fiber influences gut microbiota compositi…	The provided contexts do not contain specific information regarding the population sample size or sampling methods used in the research. Therefore, it is not possible to detail the characteristics of the population sample based on the available information.	- The core research question motivating the study is: How do dietary factors influence gut microbiota composition and the production of short-chain fatty acids, and what role do these factors play in modulating cardiometabolic disease risk?	- Age affects gut microbiota diversity and metabolic responses. - Gender may influence metabolic responses to dietary interventions.				- 22 middle-aged healthy volunteers in one trial. - 217 young healthy adults in another trial.	- Interaction between diet and gut microbiota effects. - Modulation of cardiometabolic risk by short-chain fatty acids.					- Human trials show positive effects of fiber supplements. - Dietary interventions vary in metabolic response effectiveness.	- Type 2 diabetes, overweight, and atherosclerosis. - Increased inflammatory cytokines and low-grade endotoxaemia.	- Gender influences metabolic responses to dietary interventions. - Individual traits include age, sex, and ethnicity.	- Randomized controlled trials assess dietary effects on gut microbiota. - Cohort studies link diet and cardiometabolic health outcomes.	- Most long-term studies lasted three to twelve weeks. - Human intervention studies often had limited participants (n 6-30).	- Plant-based foods increase short-chain fatty acids. - High-fat diets reduce beneficial gut bacteria diversity.			- Machine-learning algorithm predicted individual postprandial glycaemic responses. - Validated predictions in new cohort and randomised controlled trial.	- Need better dietary investigation methods for accuracy. - Identify predictors of metabolic responses in interventions.	- Machine-learning algorithms predicted postprandial glycaemic responses. - Shotgun metagenomics sequencing analyzed gut microbiome composition.		- ITF treatment lasted 6 weeks in the study. - Omega-3 PUFA supplement was administered over 8 weeks.	1
Journal Article	A Novel Grape-Derived Prebiotic Selectively Enhances Abundance and Metabolic Activity of Butyrate-Producing Bacteria in Faecal Samples.	12	10.3389/FMICB.2021.639948	Inflammatory bowel disease (IBD) and irritable bowel syndrome (IBS) patients have different faecal microbiota profiles compared to healthy controls. Prebiotics intake influences intestinal microbiota composition which in turn influence the growth of short-chain fatty acids (SCFA) producing bacteria. This study aimed to evaluate the capacity of Previpect, a new prebiotic obtained from grapes fibre…	2021	Frontiers in Microbiology	Lia Oliver, Sara Ramió-Pujol, Joan Amoedo, Marta Malagón, Marta Serrano, Anna Bahí, Aleix Lluansí, Leyanira Torrealba, David Busquets, Laura Pardo, Mariona Serra-Pagès, Xavier Aldeguer, Jesús Garcia-Gil	639948	639948		The paper does not specifically address polyphenol supplementation's influence on SCFA production. However, it highlights that Previpect, derived from grape fiber, significantly enhances SCFA production, suggesting potential health benefits for gut microbiota restoration in adults with intestinal disorders.	- The study utilized an in vitro fermentation system to evaluate the prebiotic properties of Previpect. - Fresh faecal samples from patients with inflammatory bowel disease (IBD), irritable bowel syndrome (IBS), and healthy control subjects were used as inocula for the fermentation. - Specific bacterial markers and short-chain fatty acid (SCFA) production were analyzed to assess the effects of Pr…	- The study did not monitor digestion by ion-exchange chromatography, which could limit the understanding of substrate digestion. - The authors noted that the specific compounds in Previpect responsible for its superior effects compared to grape pectin were not identified. - There was a lack of bibliographic references regarding the specific abilities of Previpect, making it difficult to draw def…	- The study introduces a novel prebiotic product named Previpect, derived from grape by-products of winemaking, specifically from white grapes of Vitis vinifera L. - Previpect demonstrates high fermentative ability, promoting the growth of butyrate-producing bacteria and significantly increasing short-chain fatty acid (SCFA) production. - The research highlights Previpect's potential as a therape…	- The population sample size consisted of 15 individuals in total. - This included 6 patients with inflammatory bowel disease (IBD), 3 patients with irritable bowel syndrome (IBS), and 6 control subjects. - The sampling method involved using fresh faecal samples from these individuals as inocula for the study.	- The core research question motivating the study is: How can the dysbiosis in the intestinal microbiota of patients with inflammatory bowel disease (IBD) and irritable bowel syndrome (IBS) be balanced to promote gut health?		- Significant p-values: 0.001, 0.003, 0.019, 0.015, 0.032. - p-value 0.050 considered statistically significant.			- IBD patients: 6 samples - IBS patients: 3 samples - Control subjects: 6 samples	- Evaluate Previpect's effect on gut microbiota balance. - Increase SCFA production in intestinal disorders.	- Increased SCFA concentration from Previpect fermentation. - Enhanced abundance of butyrate-producing bacteria.	- Group size: IBD (N=6), IBS (N=3), control (N=6) - Event: Previpect supplementation for gut health improvement	- Control group size: 6 subjects. - Event: In vitro fermentation analysis.	- Previpect outperformed inulin in stimulating ROS growth. - Previpect showed higher SCFA production than other prebiotics.	- Previpect, a grape-derived prebiotic, was tested. - Aimed to balance dysbiosis in intestinal disorders.	- Inflammatory bowel disease (IBD) patients included ulcerative colitis and Crohn's disease. - Irritable bowel syndrome (IBS) patients also included in the study.			- Incubation lasted for 72 hours. - In vitro fermentation process duration.	- Grape-derived prebiotic from grape fiber. - Contains components like inulin and dietary fibers.	- No specific strain mentioned in the study. - Focus on bacterial markers, not individual strains.			- The specific compounds in Previpect that confer its superior ability to stimulate the growth of beneficial bacteria remain unknown, which matters for understanding the mechanisms behind its prebiotic effects. - The study does not clarify the exact differences in the effects of Previpect compared to other prebiotics like grape pectin and inulin, leaving unresolved questions about the relative ef…	- GoTaq qPCR Master Mix for biomarker quantification. - Gas chromatograph for SCFA analysis.	- Inclusion: Patients with IBD, IBS, and healthy controls. - Exclusion: Not specified in the provided information.
Journal Article	Dietary Polyphenol, Gut Microbiota, and Health Benefits	11	10.3390/antiox11061212	Polyphenols, which are probably the most important secondary metabolites produced by plants, have attracted tremendous attention due to their health-promoting effects, including their antioxidant, anti-inflammatory, antibacterial, anti-adipogenic, and neuro-protective activities, as well as health properties. However, due to their complicated structures and high molecular weights, a large proport…	2022	Antioxidants	Xiaofei Wang, Yue Qi, Hao Zheng	1212	1212	https://www.mdpi.com/2076-3921/11/6/1212/pdf?version=1655734054	Polyphenol supplementation can modulate gut microbiota, leading to increased production of short-chain fatty acids (SCFAs). These SCFAs play a crucial role in regulating human health, including improving gastrointestinal health and potentially reducing the risk of inflammatory bowel disease.	- In vitro and in vivo evidence (animal models and humans) - Summary of modulation through intestinal barrier function and gut microbes	- The paper indicates that little is currently known regarding the possible mechanisms among dietary polyphenols, gut microbes, and host health. - There is a necessity for a clear and deep understanding of the metabolic pathways involved in the interactions between polyphenols and gut microbiota. - The gut microbiota-modulating effects of polyphenols are less clear compared to other dietary inter…	- The review assesses the biological significance of dietary polyphenols on host health. - It summarizes the modulation of dietary polyphenols through in vitro and in vivo evidence, including studies on animal models and humans. - The paper explores the possible actions of dietary polyphenols through intestinal barrier function. - It highlights the interaction between dietary polyphenols and gut …	The provided contexts do not contain specific information regarding the population sample size or sampling methods used in the research. Therefore, it is not possible to detail the characteristics of the population sample as requested.	- The core research question motivating the study is: How do dietary polyphenols influence gut microbiota and host health?						- Modulation of gut microbiota by dietary polyphenols. - Health benefits through bioactive metabolites from gut microbiota.					- Polyphenol supplementation modulates gut microbiota composition. - In vivo studies show increased beneficial bacteria.	- Obesity, diabetes, inflammatory bowel disease, neurodegenerative disorders. - Altered gut microbiota affects host metabolism and health.			- One-week intervention with Aronia-berry-rich diet. - Duration varies in different studies.	- Fruits, vegetables, cereals, beans, tea, coffee, red wine. - Polyphenols found in grapes, berries, pomegranate, mango peel.				- The precise mechanisms by which dietary polyphenols interact with gut microbiota and influence host health remain largely unknown, which is crucial for understanding their full health benefits. - There is a lack of comprehensive understanding regarding the metabolic pathways involved in the biotransformation of polyphenols by gut microbiota, which is essential for identifying new therapeutic ta…				6
Journal Article	Interaction of dietary compounds, especially polyphenols, with the intestinal microbiota: a review	54	10.1007/S00394-015-0852-Y	The intestinal microbiome plays an important role in the metabolism of chemical compounds found within food. Bacterial metabolites are different from those that can be generated by human enzymes because bacterial processes occur under anaerobic conditions and are based mainly on reactions of reduction and/or hydrolysis. In most cases, bacterial metabolism reduces the activity of dietary compounds…	2015	European Journal of Nutrition	Aleksandra Duda-Chodak, Tomasz Tarko, Paweł Satora, Paweł Sroka	325	341	https://link.springer.com/content/pdf/10.1007%2Fs00394-015-0852-y.pdf	Polyphenol supplementation can influence SCFA production by modulating gut microbiota composition, enhancing beneficial metabolites like acetate and butyrate, which support gut health, reduce inflammation, and may lower disease risk, highlighting their potential health implications in adults.	- Review of polyphenol metabolism by intestinal bacteria - Description of diet-derived bioactive metabolites produced by gut microbiota	- The paper does not explicitly mention specific limitations of the study. - It highlights the variability in the profile of polyphenol metabolites generated by different individuals due to the diversity of species in the intestinal microbiota. - The authors note that a lack of particular microbial species may prevent polyphenols from exerting their expected effects, even when consumed. - The rev…	- The paper reviews the metabolism of polyphenols by intestinal bacteria, highlighting the pathways involved. - It emphasizes the role of gut microbiota in transforming dietary compounds into bioactive metabolites that can impact human health. - The research discusses the balance between the host immune system and gut microbiota, crucial for maintaining health. - It summarizes diet-related and ag…	The provided contexts do not contain specific information regarding the population sample size or sampling methods used in the research. Therefore, it is not possible to detail the characteristics of the population sample based on the available information.	What is the role of dietary polyphenols in the metabolism by intestinal microbiota and their impact on human health?	- Age influences intestinal microbiome composition and health. - Gender differences in microbiome composition are not specified.	- p-value indicates statistical significance in research findings. - Values below 0.05 suggest significant results.		- Saliva: 10^8 - 10^10 CFU per gram. - Colon: up to 10^12 CFU per gram.		- Understanding polyphenol metabolism by intestinal bacteria. - Impact of dietary compounds on human health.					- Calorie-restricted diet increased beneficial gut bacteria. - Dietary changes can promote short-chain fatty acid production.	- Dysbiosis can progress toward disease states. - Diseases correlated with microbiome include inflammatory bowel disease and obesity.			- Intervention lasted 10 weeks for overweight adolescents. - Red wine polyphenols consumed daily for 4 weeks.	- Polyphenol-rich foods include fruits, vegetables, and beverages. - Dietary fibers like inulin and fructans are beneficial.	- Lactobacillus rhamnosus and Lactobacillus casei Shirota strains mentioned. - Various Bifidobacterium species involved in PUFA metabolism.	- Influences polyphenol metabolism by intestinal microbiota. - Affects dietary compound activity and health impact.		- The specific pathways of polyphenol metabolism by intestinal bacteria remain largely unknown, which is crucial for understanding their health impacts. - The variability in the profile of polyphenol metabolites generated by different individuals' gut microbiota is not fully understood, highlighting the need for more personalized dietary recommendations. - The mechanisms by which diet-related dys…			- Gluten-free diet treatment lasted one month. - No specific treatment lengths mentioned for other diets.	3
Journal Article	Fermentation of Foods and Beverages as a Tool for Increasing Availability of Bioactive Compounds. Focus on Short-Chain Fatty Acids	9	10.3390/FOODS9080999	Emerging evidence suggests that fermentation, historically used for the preservation of perishable foods, may be considered as a useful tool for increasing the nutritional value of fermented products, in terms of increases in bioactive compound content, including short-chain fatty acids (SCFAs), as bacteria end-products, whose beneficial effects on human health are well-established. The purpose o…	2020	Foods	Giuseppe Annunziata, Angela Arnone, Roberto Ciampaglia, Gian Carlo Tenore, Ettore Novellino	999		https://www.mdpi.com/2304-8158/9/8/999/pdf	The paper does not specifically address polyphenol supplementation's influence on SCFA production in adults. It focuses on fermentation's role in increasing SCFA levels in fermented foods, highlighting the beneficial effects of microorganisms in producing bioactive compounds.	- The paper summarizes studies on the increased levels of short-chain fatty acids (SCFAs) in fermented foods. - The paper suggests that fermentation can be used as a natural strategy to produce functional foods with higher nutritional value.	- Limited number of studies directly investigated increased SCFA levels - All studies agree on higher SCFA levels in fermented products	- Fermentation increases bioactive compound content in foods - Fermentation produces higher levels of short-chain fatty acids (SCFAs) in fermented products	The provided context does not contain any information regarding the population sample size or sampling methods. Therefore, it is not possible to answer the question based on the available information.	- Fermentation increases nutritional value of foods and beverages. - Limited studies on SCFA levels in fermented products.						- Increased levels of short-chain fatty acids in fermented foods. - Fermentation enhances nutritional value and bioactive compounds.										- Fermented foods and beverages. - Higher nutritional value and bioactive compounds.				- Limited studies on SCFA levels in fermented foods. - Need for more direct investigations on fermentation benefits.				8
Journal Article	Insights on Dietary Polyphenols as Agents against Metabolic Disorders: Obesity as a Target Disease	12	10.3390/antiox12020416	Obesity is a condition that leads to increased health problems associated with metabolic disorders. Synthetic drugs are available for obesity treatment, but some of these compounds have demonstrated considerable side effects that limit their use. Polyphenols are vital phytonutrients of plant origin that can be incorporated as functional food ingredients. This review presents recent developments i…	2023	Antioxidants	Simon Okomo Aloo, Fred Kwame Ofosu, Nam-Hyeon Kim, Sheila M. Kilonzi, Deog-Hwan Oh	416	416	https://www.mdpi.com/2076-3921/12/2/416/pdf?version=1675940291	Polyphenol supplementation can enhance the production of short-chain fatty acids (SCFAs) through gut microbiota metabolism. SCFAs are linked to reduced hepatic triglycerides and improved insulin sensitivity, indicating potential health benefits in managing obesity and metabolic disorders.	- Inhibition of obesity-related digestive enzymes - Modulation of neurohormones/peptides involved in food intake	- Need for robust human clinical trials on polyphenols. - Variability in outcomes between human and animal studies.	- The paper reviews the most current knowledge on the relationship between plant-derived polyphenols and obesity, providing comprehensive evidence on their effects. - It combines information on the incorporation of polyphenols into foods, safety aspects, bioavailability, and research limitations in preclinical and clinical studies. - The article summarizes cellular, animal, and human data support…	The provided contexts do not contain specific information regarding the population sample size or sampling methods used in the research. Therefore, it is not possible to detail the characteristics of the population sample as requested.	- The core research question motivating the study is: How can dietary polyphenols be effectively utilized as agents against obesity and its associated metabolic disorders?	- Age and gender affect polyphenol efficacy outcomes. - Variability in studies based on subject demographics.				- 28 participants in olive leaf tea study. - 95 participants in citrus polyphenol extract study.	- Effectiveness of polyphenols against obesity. - Improvement of metabolic health parameters.					- Olive leaf tea reduced obesity in clinical study. - Green tea polyphenols enhanced energy expenditure and fat oxidation.	- Obesity leads to various metabolic disorders. - Non-alcoholic fatty liver disease is mentioned.	- Gender factors influence clinical trial outcomes. - Variability in responses observed across different genders.	- Clinical trials often show inconsistent results for polyphenols. - Future research needs robust human trials for effectiveness.	- Olive leaf tea intervention lasted 12 weeks. - Green tea supplementation showed cumulative effects over time.	- Green tea, berry fruits, citrus fruits, coffee, cocoa, ginger. - Foods rich in polyphenols for anti-obesity effects.		- Food matrix affects polyphenol bioavailability and absorption. - Certain matrices enhance or reduce polyphenol accessibility.		- Need robust human clinical trials for polyphenol effectiveness. - Assess correlation between polyphenol intake duration and biological activity.			- Treatment lengths vary based on method and individual needs. - Clinical trials often last several weeks to months.	2
Journal Article	Adiposity, gut microbiota and faecal short chain fatty acids are linked in adult humans	4	10.1038/NUTD.2014.23	High dietary fibre intakes may protect against obesity by influencing colonic fermentation and the colonic microbiota. Though, recent studies suggest that increased colonic fermentation contributes to adiposity. Diet influences the composition of the gut microbiota. Previous research has not evaluated dietary intakes, body mass index (BMI), faecal microbiota and short chain fatty acid (SCFA) in t…	2014	Nutrition & Diabetes	Judlyn Fernandes, W Su, Sari Rahat-Rozenbloom, Thomas M.S. Wolever, Elena M. Comelli				The paper does not address polyphenol supplementation's influence on SCFA production in adults or its health implications. It focuses on dietary fiber, gut microbiota, and SCFA concentrations in lean versus overweight or obese participants.	- The study employed a cross-sectional observational methodology to compare dietary intakes, faecal short chain fatty acid (SCFA) concentrations, gut microbial profiles, and physical activity levels between healthy lean (LN) and overweight or obese (OWOB) participants. - A total of 94 participants, consisting of 52 LN and 42 OWOB individuals, were recruited, with strict exclusion criteria includi…	- The study's findings regarding faecal SCFA concentrations and their relationship with adiposity may be limited due to the cross-sectional design, which does not establish causation. - The sample size of 94 participants may not be large enough to generalize the results to the broader population. - Participants were excluded for various gastrointestinal conditions, which may limit the applicabili…	- The study compares dietary intakes, faecal short chain fatty acid (SCFA) concentrations, gut microbial profiles, and physical activity levels between healthy lean (LN) and overweight or obese (OWOB) participants. - It highlights the relationship between colonic fermentation patterns and different faecal SCFA concentrations in OWOB compared to LN individuals. - The research identifies distinct g…	- The population sample size consisted of 94 participants. - Among these, 52 participants were classified as healthy lean (LN) with a body mass index (BMI) of 25 or less. - The remaining 42 participants were categorized as overweight or obese (OWOB) with a BMI greater than 25. - Participants included both males and non-pregnant, non-lactating females over the age of 17 years. - Exclusion criteria…	- The core research question motivating the study is: How do dietary intakes, faecal short chain fatty acid concentrations, and gut microbial profiles differ between healthy lean individuals and those who are overweight or obese?	- OWOB participants were significantly older than LN participants. - No significant gender differences between LN and OWOB groups.	- Significant p-values: 0.02, 0.03, 0.05 for SCFA concentrations. - No significant differences in F:B ratio observed.			- Total participants: 94 adults. - 52 lean and 42 overweight/obese.	- Compare dietary intakes and faecal SCFA concentrations. - Assess gut microbial profiles in lean and obese participants.	- Comparison of gut microbial profiles between groups. - Evaluation of faecal SCFA concentrations in participants.			- Lean participants had lower total SCFA than OWOB. - No significant differences in dietary intakes between groups.			- No significant difference in gender makeup observed. - Participants included males and non-pregnant females.			- High dietary fibre intakes influence gut microbiota. - Dietary intakes did not differ between groups.				- The metabolic fate of short chain fatty acids (SCFA) produced in lean (LN) and overweight or obese (OWOB) participants remains unknown, which is crucial for understanding their role in energy homeostasis and obesity development. - The study indicates that colonic fermentation patterns differ between LN and OWOB individuals, but it does not clarify how these differences affect overall metabolic …	- Breath samples measured methane and hydrogen concentrations. - Faecal samples analyzed for pH, SCFA, and DNA.	- Inclusion: Adults over 17, non-pregnant, non-lactating. - Exclusion: Antibiotic use, gastrointestinal issues, recent illness or surgery.		6
Journal Article	Interplay between Phytochemicals and the Colonic Microbiota	15	10.3390/nu15081989	Phytochemicals are natural compounds found in food ingredients with a variety of health-promoting properties. Phytochemicals improve host health through their direct systematic absorption into the circulation and modulation of the gut microbiota. The gut microbiota increases the bioactivity of phytochemicals and is a symbiotic partner whose composition and/or diversity is altered by phytochemical…	2023	Nutrients	Meran Keshawa Ediriweera, Somi Kim Cho	1989	1989	https://www.mdpi.com/2072-6643/15/8/1989/pdf?version=1682045414	Phytochemicals, including polyphenols, can influence the gut microbiota, enhancing the production of short-chain fatty acids (SCFAs). Increased SCFA levels are associated with various health benefits, including anti-inflammatory effects and improved metabolic health, highlighting the importance of polyphenol supplementation.	- The paper employs a review methodology to analyze the interactions between phytochemicals and the gut microbiota. - It discusses the therapeutic perspective of intestinal microbial metabolites, including short-chain fatty acids, amino acid derivatives, and vitamins. - The review includes an examination of phytochemical metabolites produced by the gut microbiota and their therapeutic effects. - …	- The paper does not explicitly mention any limitations of the study. - There is a focus on the interactions between phytochemicals and gut microbiota without detailing specific constraints. - The authors emphasize the need for controlled human studies but do not outline limitations of their own research. - The review discusses various aspects of phytochemicals and gut microbiota but lacks a crit…	- The paper reviews the interactions between phytochemicals and gut microbiota, highlighting their impact on human health and diseases. - It emphasizes the role of intestinal microbial metabolites, such as short-chain fatty acids and vitamins, from a therapeutic perspective. - The research discusses how phytochemicals can alter the composition and diversity of gut microbiota, enhancing the abunda…	The provided context does not contain any information regarding the population sample size or sampling methods. Therefore, it is not possible to answer the question based on the available information.	- The core research question motivating the study is: How do phytochemicals interact with the gut microbiota, and what is their impact on host health and human diseases?											- Phytochemicals alter gut microbiota composition and diversity. - They enhance bioactivity and therapeutic effects of metabolites.	- Phytochemicals can ameliorate various human diseases. - Gut microbiota composition affects host health and disease.								- The interactions between phytochemicals and gut microbiota in controlled human studies remain underexplored, which is crucial for understanding their health impacts. - The specific mechanisms by which phytochemicals alter the composition and diversity of gut microbiota are not fully understood, highlighting a gap in knowledge regarding their therapeutic potential. - The therapeutic effects of v…				8
Journal Article	Evolving Interplay Between Dietary Polyphenols and Gut Microbiota-An Emerging Importance in Healthcare.	8	10.3389/FNUT.2021.634944	Polyphenols are natural plant compounds and are the most abundant antioxidants in the human diet. As the gastrointestinal tract is the primary organ provided to diet sections, the diet may be regarded as one of the essential factors in the functionality, integrity, and composition of intestinal microbiota. In the gastrointestinal tract, many polyphenols remain unabsorbed and may accumulate in the…	2021	Frontiers in Nutrition	Suman Kumar Ray, Sukhes Mukherjee	634944	634944		The paper does not specifically address polyphenol supplementation's influence on short-chain fatty acids (SCFAs) production in adults. However, it highlights polyphenols' role in promoting beneficial gut bacteria, which may indirectly support SCFA production and associated health benefits.	- Increase solvency and transport for low bioavailability of polyphenols. - Develop methodologies to target specific intestinal regions for polyphenol resolution.	- The biggest drawback of polyphenols is their low bioavailability, which undermines the potential medical advantages. - The mechanisms by which polyphenols and their metabolites affect intestinal biology adaptation and the relationship with microbiota are still poorly understood. - There is a lack of comprehensive understanding regarding the interaction between dietary polyphenols and gut microb…	- The paper investigates the effects of dietary polyphenols on gut ecology and their mechanisms related to intestinal and extraintestinal diseases. - It highlights the role of polyphenols in counteracting various diseases, including diabetes, obesity, neurodegenerative diseases, and cardiovascular diseases. - The research emphasizes the antioxidant properties of polyphenols in balancing oxidative…	The provided contexts do not contain specific information regarding the population sample size or sampling methods used in the research. Therefore, it is not possible to detail the characteristics of the population sample as requested.	- The core research question motivating the study is: How do dietary polyphenols influence gut microbiota and their subsequent effects on human health and disease?	- Age affects gut microbiota composition and diversity. - Gender may influence dietary polyphenol intake.					- Understanding polyphenols' effects on gut microbiota and health. - Investigating polyphenol metabolism and its health implications.					- Polyphenols modulate gut microbiota composition and function. - Dietary polyphenols exhibit prebiotic and antimicrobial properties.	- Dysbiosis linked to diseases like IBD, obesity, diabetes. - Polyphenols may prevent malignancy and support gut health.	- Gender affects polyphenol intake variability. - Dietary patterns influenced by gender differences.		- Intervention duration for grape seed extract: 14 days. - Duration for wild blueberry drink: not specified.	- Fruits, vegetables, nuts, spices, and drinks. - Includes legumes and cereals.		- Food matrix influences polyphenol bioavailability and absorption. - Dietary context regulates polyphenol-microbiota interactions.		- The interplay between dietary polyphenols and gut microbiota is still poorly understood, which limits the ability to fully harness their health benefits. - The mechanisms by which bioactive polyphenol-determined metabolites influence well-being remain unidentified, creating a gap in understanding their therapeutic potential. - The low bioavailability of polyphenols undermines their medical adva…			- Treatment lengths not specified in the text. - Duration varies based on individual studies and interventions.
Journal Article	The Two-Way Polyphenols-Microbiota Interactions and Their Effects on Obesity and Related Metabolic Diseases.	6	10.3389/FNUT.2019.00188	Metabolic diseases can change the gut microbiota composition and function, and pathogenic bacteria contribute to the development of metabolic disorders. Polyphenols may act in the gut microbiota to favor the increase of beneficial bacteria and hamper the increase of pathogenic bacteria. In addition, the microbiota may act on polyphenols to increase their bioavailability. This two-way interactions…	2019	Frontiers in Nutrition	Telma Angelina Faraldo Corrêa, Marcelo Macedo Rogero, Neuza Mariko Aymoto Hassimotto, Franco Maria Lajolo	188	188		Polyphenol supplementation can enhance the abundance of beneficial bacteria that produce short-chain fatty acids (SCFAs), contributing to gut health. Increased SCFAs may improve metabolic health by reducing inflammation, enhancing gut barrier function, and influencing energy metabolism and homeostasis.	- The paper employs a review methodology to summarize existing research on polyphenol-microbiota interactions and their effects on metabolic disorders. - It discusses in vitro, in vivo, and human studies to illustrate the effects of polyphenols on gut microbiota. - The review highlights the influence of polyphenol structure, dosage, and microorganism strains on bacterial growth and metabolism. - …	- The studies on polyphenols and their effects on gut microbiota are scarce. - Existing studies present several limitations that affect their reliability. - The variability in the effects of polyphenols on bacterial growth and metabolism is influenced by polyphenol structure, dosage, and microorganism strain. - The interactions between polyphenols and gut microbiota may not be fully understood, l…	- The review provides an overview of the two-way interactions between polyphenols and gut microbiota in metabolic disorders. - It highlights how polyphenol structure, dosage, and microorganism strains influence bacterial growth and metabolism. - The paper discusses the differential sensitivity of Gram-positive and Gram-negative bacteria to polyphenols. - It emphasizes the role of gut microbiota i…	The provided contexts do not contain specific information regarding the population sample size or sampling methods used in the research. Therefore, it is not possible to detail the characteristics of the population sample based on the available information.	- The core research question motivating the study is: How do the two-way interactions between polyphenols and gut microbiota influence metabolic disorders, particularly obesity and related metabolic diseases?				- Dosage varies; specific CFU not provided. - Influenced by polyphenol type and microorganism strain.		- Polyphenols modulate gut microbiota and metabolism. - Reduce cardiometabolic risk and inflammation.					- Polyphenols modulate gut microbiota and metabolism. - Dietary interventions influence microbiota composition and health outcomes.	- Obesity linked to metabolic diseases like type 2 diabetes. - Chronic inflammation contributes to insulin resistance and metabolic disorders.		- More well-designed clinical trials are needed. - Studies on polyphenols show several limitations.		- Polyphenols are found in fruits and vegetables. - Present in cocoa, chocolate, tea, coffee, and wine.	- Adlercreutzia equolifaciens converts isoflavones to equol. - Eggerthella strain Julong 732 also converts isoflavones.	- Food matrix affects polyphenol bioavailability and absorption. - Composition influences nutrient absorption and gut microbiota interactions.		- The paper indicates that studies on the interactions between polyphenols and gut microbiota are scarce, which highlights a significant gap in understanding how these interactions influence metabolic health. - There is a lack of comprehensive research on the specific effects of different polyphenol structures and dosages on various strains of gut bacteria, which is crucial for determining optima…	- Integrative studies for non-invasive diagnostic tools development. - Metagenomics association with other 'omics' data for clarity.
Journal Article	A Polyphenol‐Rich Diet Increases the Gut Microbiota Metabolite Indole 3‐Propionic Acid in Older Adults with Preserved Kidney Function	66	10.1002/mnfr.202100349	Scope Dietary polyphenols can alter the gut microbiota (GM) and promote the production of bioactive metabolites. Several indoles result of GM metabolism of dietary tryptophan have been associated with intestinal barrier integrity. Our aim is to study the changes in GM‐derived indoles during a polyphenol‐rich (PR) diet intervention in older adults. Methods and Results Randomized, controlled, cross…	2022	Molecular Nutrition & Food Research	Gregorio Peron, Tomás Meroño, Giorgio Gargari, Nicole Hidalgo-Liberona, Antonio Miñarro, Esteban Vegas Lozano, Pol Castellano-Escuder, Raúl González-Domínguez, Cristian Del Bo, Stefano Bernardi, Paul A. Kroon, Antonio Cherubini, Patrizia Riso, Simone Guglielmetti, Cristina Andres-Lacueva	2100349	2100349	https://doi.org/10.1002/mnfr.202100349	The paper does not specifically address the influence of polyphenol supplementation on short-chain fatty acids (SCFAs) production. It focuses on the increase of indole 3-propionic acid in older adults with preserved kidney function during a polyphenol-rich diet.	- Randomized, controlled, crossover trial design. - Serum metabolite measurement and fecal metataxonomic analysis.	- The study only included older adults with preserved kidney function, limiting the generalizability of the findings to those with impaired renal function. - The trial was conducted in a residential care facility, which may not reflect the dietary habits and microbiota of older adults living independently. - The sample size of 51 participants may not be sufficient to draw broad conclusions about …	- The research demonstrates that a polyphenol-rich diet significantly increases serum indole 3-propionic acid (IPA) in older adults with preserved kidney function. - It highlights the relationship between dietary polyphenols, gut microbiota, and the production of bioactive metabolites. - The study identifies specific shifts in gut microbiota composition, particularly in the Bacteroidales and Clos…	- The population sample size is 51 adults. - The participants are aged 60 years and older. - They are living in a residential care facility. - The study involves a randomized, controlled, crossover trial design.	The core research question motivating the study is: How does a polyphenol-rich diet affect the production of gut microbiota-derived indoles, specifically indole 3-propionic acid, in older adults with preserved kidney function?	- Adults aged 60 years and older. - Gender not specified in the study.	- p = 0.010 for C-reactive protein association. - p < 0.001 for Clostridiales order association.			- Sample size: 51 older adults participated. - Age group: Adults ≥ 60 years old.	- Increase in serum indole 3‐propionic acid (IPA) levels. - Effects observed in older adults with normal renal function.	- Variations of IPA associated with C-reactive protein changes. - Shifts in gut microbiota composition observed during the trial.		- Group size for control: n = 51 participants. - Event: 8-week PR versus control diet intervention.	- PR diet increases IPA in normal renal function adults. - No effect on IPA in impaired renal function adults.	- Polyphenol-rich diet intervention for 8 weeks. - Compared with a control diet.			- Randomized, controlled, crossover trial conducted. - Participants aged 60 years and older.	- 8-week polyphenol-rich diet intervention. - Randomized, controlled, crossover trial design.	- Polyphenol-rich diet intervention studied. - Dietary tryptophan metabolized by gut microbiota.				- The study does not explore the effects of the polyphenol-rich diet on gut microbiota metabolites in older adults with impaired renal function, leaving a gap in understanding how dietary interventions may differ based on renal health. - The research does not investigate the long-term effects of a polyphenol-rich diet on gut microbiota and indole production beyond the 8-week intervention period, …	- Serum measurement of seven GM-tryptophan metabolites. - Metataxonomic analysis of fecal samples.	- Inclusion: Adults ≥ 60 years in residential care facility. - Exclusion: Impaired renal function participants.	- 8-week intervention for polyphenol-rich diet. - Randomized, controlled, crossover trial design.	21
Journal Article	Modulation of the Gut Microbiota by Olive Oil Phenolic Compounds: Implications for Lipid Metabolism, Immune System, and Obesity.	12	10.3390/NU12082200	There is extensive information of the beneficial effects of virgin olive oil (VOO), especially on cardiovascular diseases. Some VOO healthy properties have been attributed to their phenolic-compounds (PCs). The aim of this review is to present updated data on the effects of olive oil (OO) PCs on the gut microbiota, lipid metabolism, immune system, and obesity, as well as on the crosstalk among th…	2020	Nutrients	Marta Farràs, Laura Martinez-Gili, Kevin Portune, Sara Arranz, Gary Frost, Mireia Tondo, Francisco Blanco-Vaca	2200			Olive oil phenolic compounds (OOPCs) modulate short-chain fatty acids (SCFAs) produced by gut microbiota, influencing cholesterol metabolism and the immune system, potentially promoting satiety and impacting weight management, though more human clinical trials are needed to confirm these effects.	- The paper presents a review methodology to summarize updated data on the effects of olive oil phenolic compounds (OOPCs). - It includes an analysis of experiments and clinical trials that assessed the specific effects of OOPCs without the influence of olive oil fats. - The review focuses on the modulation of gut microbiota, lipid metabolism, immune system, and obesity as central parameters. - I…	- The paper indicates that data in humans regarding the effects of olive oil phenolic compounds (OOPCs) are scarce. - There is a necessity for more clinical trials designed to assess the specific role of OOPCs in the crosstalk between gut microbiota, lipid metabolism, immune system, and obesity. - The review focuses on the effects of OOPCs without considering the synergy with olive oil fats, whic…	- The paper presents updated data on the effects of olive oil phenolic compounds (OOPCs) on gut microbiota, lipid metabolism, immune system, and obesity. - It highlights the specific effects of OOPCs without the influence of olive oil fats, emphasizing their unique contributions. - The research demonstrates that OOPC consumption can increase beneficial bacteria and gut microbiota diversity, which…	The provided context does not include specific information regarding the population sample size or sampling methods used in the studies or clinical trials related to olive oil phenolic compounds. Therefore, it is not possible to detail the characteristics of the population sample as requested.	The core research question motivating the study is: How do olive oil phenolic compounds influence gut microbiota, lipid metabolism, immune system function, and obesity?						- Effects of olive oil phenolic compounds on gut microbiota. - Impact on lipid metabolism, immune system, and obesity.					- Olive oil phenolic compounds modulate gut microbiota. - Clinical trials needed for human data on effects.			- More clinical trials needed for OOPCs' effects. - Data in humans are currently scarce.		- Virgin olive oil (VOO) is the focus. - Contains phenolic compounds (PCs) beneficial for health.				- There is a scarcity of data in humans regarding the specific effects of olive oil phenolic compounds (OOPCs) on gut microbiota and related disorders. - The mechanisms of crosstalk between OOPCs, lipid metabolism, immune system, and obesity remain inadequately explored. - The impact of OOPCs on the diversity of gut bacteria and its therapeutic implications for lipid-immune disorders is not fully…				8
Journal Article	Polyphenols as modulators of pre-established gut microbiota dysbiosis: State-of-the-art		10.1002/BIOF.1772	The human intestine contains an intricate ecological community of bacteria, referred as the gut microbiota, which plays a pivotal role in the host homeostasis. Multiple factors could interfere with this delicate balance, thus causing a disruption of the microbiota equilibrium, the so called dysbiosis. Gut microbiota dysbiosis is involved in gastrointestinal and extra-intestinal metabolic diseases…	2021	Biofactors	Romina Molinari, Nicolò Merendino, Lara Costantini				Polyphenol supplementation can enhance the growth of beneficial bacteria that produce short-chain fatty acids (SCFAs) in adults, potentially improving gut health, reducing inflammation, and aiding in metabolic regulation, thereby offering protective effects against various chronic diseases.	- Animal models with polyphenol-enriched diets - 16S metagenomics analysis to study gut microbiota composition	- The majority of studies analyzed the preventive action of polyphenols on the onset of dysbiosis rather than their effects on pre-existing dysbiosis. - There are few studies examining the impact of dietary polyphenols on disease-associated human gut microbiota dysbiosis, with most focusing on selected bacterial populations. - In animal studies, the concentrations of polyphenols administered were…	- The paper reviews recent studies on the ability of pure polyphenols and polyphenol-rich foods to modulate dysbiosis in various diseases. - It highlights the prebiotic-like effects of dietary polyphenols in stimulating beneficial bacteria and inhibiting pathogenic bacteria. - The focus is primarily on the modulation of pre-established gut microbiota dysbiosis, which is less explored compared to …	- The contexts provided do not specify a particular population sample size or sampling methods used in the studies discussed. - There is mention of various studies involving animal models and human trials, but specific numbers and characteristics of the population samples are not detailed. - The research primarily focuses on the effects of polyphenols on gut microbiota dysbiosis in different dise…	- The core research question motivating the study is: How do dietary polyphenols modulate pre-established gut microbiota dysbiosis in various diseases?	- Age affects gut microbiota composition and dysbiosis. - Gender differences exist in gut microbiota composition.				- Limited studies with small sample sizes reported. - Larger human trials needed for conclusive results.	- Modulation of gut microbiota dysbiosis by polyphenols. - Improvement in metabolic responses and inflammation reduction.					- Dietary polyphenols modulate gut microbiota dysbiosis. - Interventions include pure compounds and polyphenol-rich extracts.	- Inflammatory bowel diseases (IBDs) like ulcerative colitis and Crohn's disease. - Associated with dysbiosis and chronic intestinal inflammation.	- Male mice predominantly used in studies. - Gender differences in gut microbiota observed.	- Randomized controlled trials analyzed polyphenols' effects on dysbiosis. - Limited cohort studies and case-control studies reported on polyphenols.	- 12 weeks for EGCG and resveratrol supplementation. - 8 weeks for anthocyanins and prebiotic fibers supplementation.	- Plant foods rich in polyphenols. - Examples: tea, berries, grapes, chocolate.		- Food matrix affects polyphenols' bioaccessibility and gut microbiota interaction. - Whole foods may have different effects than purified compounds.		- There is a lack of studies examining the effects of polyphenols on pre-established gut microbiota dysbiosis, which limits understanding of their therapeutic potential in existing conditions. - Most research has focused on the preventive action of polyphenols rather than their modulatory effects on dysbiosis that has already developed, leaving a gap in knowledge regarding treatment strategies. -…	- Real-time PCR assays for gut microbiota analysis. - 16S rRNA gene sequencing for microbial composition assessment.		- Treatment lengths varied from 4 weeks to 12 weeks. - Some studies used 30 days for interventions.
Journal Article	Insight into Polyphenol and Gut Microbiota Crosstalk: Are Their Metabolites the Key to Understand Protective Effects against Metabolic Disorders?	9	10.3390/ANTIOX9100982	Lifestyle factors, especially diet and nutrition, are currently regarded as essential avenues to decrease modern-day cardiometabolic disorders (CMD), including obesity, metabolic syndrome, type 2 diabetes, and atherosclerosis. Many groups around the world attribute these trends, at least partially, to bioactive plant polyphenols given their anti-oxidant and anti-inflammatory actions. In fact, pol…	2020	Antioxidants	Mireille Koudoufio, Yves Desjardins, Francis Feldman, Francis Feldman, Schohraya Spahis, Schohraya Spahis, Edgard Delvin, Emile Levy	982		https://www.mdpi.com/2076-3921/9/10/982/pdf	The paper discusses how dietary polyphenols can influence gut microbiota metabolism, potentially enhancing the production of short-chain fatty acids (SCFAs). Increased SCFA levels are associated with improved energy metabolism and may help mitigate metabolic disorders in adults.	- DNA-based tools and next generation sequencing - Review of polyphenol classification, metabolism, and effects	The provided context does not mention any limitations of the study. Therefore, there is no information available to answer the user's question regarding the limitations according to the authors.	- The paper provides a comprehensive understanding of the classification, structure, and bioavailability of dietary polyphenols. - It highlights the metabolism of polyphenols by gut microbiota, showcasing their interaction and significance. - The review discusses the prebiotic effects of polyphenols on gut microflora, emphasizing their role in promoting beneficial bacteria. - It explores the mult…	The provided context does not contain any information regarding the population sample size or sampling methods. Therefore, it is not possible to answer the question based on the available information.	The core research question that motivates the study presented in this document is: How do dietary polyphenols and gut microbiota interact to influence energy metabolism and contribute to the prevention or management of cardiometabolic disorders?											- Dietary polyphenols may prevent or reverse disease progression. - They interact with gut microbiota to regulate energy metabolism.	- Cardiometabolic disorders include obesity and type 2 diabetes. - Atherosclerosis is also a related condition.				- Dietary polyphenols from bioactive plant sources. - Promote health through antioxidant and anti-inflammatory actions.				- The classification, structure, and bioavailability of dietary polyphenols require further exploration to fully understand their impact on health. - The specific metabolic pathways and mechanisms by which gut microbiota metabolize polyphenols remain unclear, highlighting a gap in knowledge regarding their interactions. - The prebiotic effects of polyphenols on gut microflora need more investigat…				10
Journal Article	Involvement of Gut Microbiota, Microbial Metabolites and Interaction with Polyphenol in Host Immunometabolism	12	10.3390/NU12103054	Immunological and metabolic processes are inextricably linked and important for maintaining tissue and organismal health. Manipulation of cellular metabolism could be beneficial to immunity and prevent metabolic and degenerative diseases including obesity, diabetes, and cancer. Maintenance of a normal metabolism depends on symbiotic consortium of gut microbes. Gut microbiota contributes to certai…	2020	Nutrients	Andy W C Man, Yawen Zhou, Ning Xia, Huige Li	3054		https://www.mdpi.com/2072-6643/12/10/3054/pdf	The paper does not specifically address polyphenol supplementation's influence on short-chain fatty acids (SCFAs) production in adults. However, it highlights polyphenols' role in modulating gut microbiota, which may indirectly affect SCFA production and related health implications.	- Review mechanisms of gut microbiota on immunometabolism - Discuss interaction between microbiota and polyphenol on host immunometabolism	The provided context does not mention any limitations of the study. Therefore, there is no information available to answer the question regarding the limitations according to the authors.	- Gut microbiota and metabolites influence immunometabolism. - Polyphenols interact with gut microbiota and host immunometabolism.	The provided context does not contain any information regarding the population sample size or sampling methods. Therefore, it is not possible to answer the question based on the available information.	- The core research question motivating the study is: How do gut microbiota and their metabolites interact with polyphenols to influence host immunometabolism and contribute to the prevention of metabolic and degenerative diseases?											- Manipulation of cellular metabolism benefits immunity and prevents diseases. - Long-term polyphenol-rich diet protects against chronic metabolic diseases.	- Metabolic diseases include obesity, diabetes, and cancer. - Chronic metabolic diseases linked to diet and gut microbiota.												10
Journal Article	Polyphenol-Mediated Gut Microbiota Modulation: Toward Prebiotics and Further.	8	10.3389/FNUT.2021.689456	The genome of gut microbes encodes a collection of enzymes whose metabolic functions contribute to the bioavailability and bioactivity of unabsorbed (poly)phenols. Datasets from high throughput sequencing, metabolome measurements, and other omics have expanded the understanding of the different modes of actions by which (poly)phenols modulate the microbiome conferring health benefits to the host.…	2021	Frontiers in Nutrition	Maria Carolina Rodríguez-Daza, Elena C. Pulido-Mateos, Joseph Lupien-Meilleur, Denis Guyonnet, Yves Desjardins, Denis Roy	689456				- High throughput sequencing, metabolome measurements, omics datasets - In vivo studies demonstrating (poly)phenol-transforming bacteria thrive with phenolic substrates		- (Poly)phenols can be utilized and transformed by beneficial gut microbes. - (Poly)phenols exert potentially prebiotic effects by stimulating beneficial bacteria.		- (Poly)phenols' effects on gut microbiota and health benefits. - Need for understanding prebiotic potential of (poly)phenols.																				- Limited recognition of polyphenols as prebiotics sensu stricto. - Unclear effects of complex tannins on gut bacteria.
Journal Article	An Integrated View of the Effects of Wine Polyphenols and Their Relevant Metabolites on Gut and Host Health	22	10.3390/MOLECULES22010099	Over the last few decades, polyphenols, and flavonoids in particular, have attracted the interest of researchers, as they have been associated with the health-promoting effects derived from diets rich in vegetables and fruits, including moderate wine consumption. Recent scientific evidence suggests that wine polyphenols exert their effects through interactions with the gut microbiota, as they see…	2017	Molecules	Carolina Cueva, Irene Gil-Sánchez, Begoña Ayuda-Durán, Susana González-Manzano, Ana M. González-Paramás, Celestino Santos-Buelga, Begoña Bartolomé, M. Victoria Moreno-Arribas	99		http://digital.csic.es/bitstream/10261/149328/1/molecules-22-00099.pdf			- The specific bacterial species capable of metabolizing wine polyphenols in the gastrointestinal tract remain largely unknown. - The anaerobic degradation pathways of wine polyphenols have not been thoroughly investigated. - There are only a few studies screening bacteria from other sources that can metabolize wine polyphenols. - The bioavailability of polyphenols is very low, which may limit th…		The provided contexts do not contain specific information regarding the population sample size or sampling methods used in the research. Therefore, it is not possible to detail the characteristics of the population sample based on the available information.																					- The specific bacterial species capable of metabolizing wine polyphenols in the gastrointestinal tract remain largely unknown, which is crucial for understanding the full health implications of these compounds. - The anaerobic degradation pathways of wine polyphenols are not well characterized, leaving a gap in knowledge regarding how these compounds are processed in the gut. - There is limited …				1
Journal Article	Randomised clinical study: inulin short‐chain fatty acid esters for targeted delivery of short‐chain fatty acids to the human colon	44	10.1111/APT.13749	SummaryBackground Short-chain fatty acids (SCFA) produced through fermentation of nondigestible carbohydrates by the gut microbiota are associated with positive metabolic effects. However, well-controlled trials are limited in humans. Aims To develop a methodology to deliver SCFA directly to the colon, and to optimise colonic propionate delivery in humans, to determine its role in appetite regula…	2016	Alimentary Pharmacology & Therapeutics	Thelma Polyviou, K. MacDougall, Edward S. Chambers, Alexander Viardot, Arianna Psichas, S. Jawaid, Hannah C Harris, Christine A. Edwards, L. Simpson, Kevin G Murphy, Sagen Zac-Varghese, John E. Blundell, Waljit S. Dhillo, S.R. Bloom, Gary Frost, Tom Preston, M. C. Tedford, Douglas J. Morrison	662	672	https://onlinelibrary.wiley.com:443/doi/pdf/10.1111/apt.13749		- Inulin SCFA esters were developed and tested as delivery vehicles for SCFA to the colon. - In vitro and in vivo studies were conducted to assess propionate release and food intake.	- Limited number of well-controlled trials in humans for SCFA effects. - No specific limitations mentioned in the abstract.																											7
Journal Article	The Reciprocal Interactions between Polyphenols and Gut Microbiota and Effects on Bioaccessibility	8	10.3390/NU8020078	As of late, polyphenols have increasingly interested the scientific community due to their proposed health benefits. Much of this attention has focused on their bioavailability. Polyphenol–gut microbiota interactions should be considered to understand their biological functions. The dichotomy between the biotransformation of polyphenols into their metabolites by gut microbiota and the modulation …	2016	Nutrients	Tugba Ozdal, David A. Sela, Jianbo Xiao, Dilek Boyacioglu, Fang Chen, Esra Capanoglu	78	78	https://scholarworks.umass.edu/cgi/viewcontent.cgi?article=1016&context=foodsci_faculty_pubs																														2
Journal Article	Chlorogenic Acid Alleviates Colon Mucosal Damage Induced by a High-Fat Diet via Gut Microflora Adjustment to Increase Short-Chain Fatty Acid Accumulation in Rats.	2021	10.1155/2021/3456542	A high-fat diet (HFD) has been previously associated with the development of diseases such as chronic colitis While chlorogenic acid (CGA) is known to exhibit potent antioxidant, antibacterial, and anti-inflammatory properties, little is known about its effects on intestinal inflammation In this study, we investigated the effects of CGA on intestinal inflammation in an HFD-induced obesity rat mod…	2021	Oxidative Medicine and Cellular Longevity	M Gui Xie, Y Quan Fei, Yan Wang, Yan Wang, W Yan Wang, Zheng Wang	3456542		https://downloads.hindawi.com/journals/omcl/2021/3456542.pdf
Journal Article	A polyphenol-rich sorghum cereal alters colon microbiota and plasma metabolites in overweight subjects (270.7)	28	10.1096/FASEBJ.28.1_SUPPLEMENT.270.7	Diet has the potential to impact gut microbiota and metabolism, with implications for obesity and inflammation. We have shown that polyphenol-rich sumac sorghum (contains condensed tannins) alters microbial populations and metabolites in rats. The goal of this study was to determine if similar effects occur in overweight subjects predisposed to metabolic syndrome (MS). Subjects (n=24) were random…	2014	The FASEB Journal	Derek V. Seidel, Inés Martínez, Stella S. Taddeo, Maria L Joseph, Raymond J. Carroll, Mark D. Haub, Jens Walter, Nancy D. Turner
Journal Article	Dietary Polyphenols Promote Growth of the Gut Bacterium Akkermansia muciniphila and Attenuate High-Fat Diet–Induced Metabolic Syndrome	64	10.2337/DB14-1916	Dietary polyphenols protect against metabolic syndrome, despite limited absorption and digestion, raising questions about their mechanism of action. We hypothesized that one mechanism may involve the gut microbiota. To test this hypothesis, C57BL/6J mice were fed a high-fat diet (HFD) containing 1% Concord grape polyphenols (GP). Relative to vehicle controls, GP attenuated several effects of HFD …	2015	Diabetes	Diana E. Roopchand, Rachel N. Carmody, Peter Kuhn, Kristin Moskal, Patricio Rojas-Silva, Peter J. Turnbaugh, Ilya Raskin	2847	2858	https://diabetes.diabetesjournals.org/content/diabetes/64/8/2847.full.pdf																														8
Journal Article	In vitro bioconversion of polyphenols from black tea and red wine/grape juice by human intestinal microbiota displays strong interindividual variability	58	10.1021/JF101475M	Dietary polyphenols in tea and wine have been associated with beneficial health effects. After ingestion, most polyphenols are metabolized by the colonic microbiota. The current study aimed at exploring the interindividual variation of gut microbial polyphenol bioconversion from 10 healthy human subjects. In vitro fecal batch fermentations simulating conditions in the distal colon were performed …	2010	Journal of Agricultural and Food Chemistry	Gabriele Gross, Doris M. Jacobs, Sonja Peters, Sam Possemiers, John P. M. van Duynhoven, Elaine E. Vaughan, Tom Van de Wiele	10236	10246	https://biblio.ugent.be/publication/1107011/file/1107719																														18
Journal Article	Non-absorbable apple procyanidins prevent obesity associated with gut microbial and metabolomic changes.	6	10.1038/SREP31208	Several studies have suggested that flavan-3-ols/procyanidins are associated with a reduced risk of developing obesity and metabolic syndrome. However, the role of highly polymeric procyanidins (PP), which are major non-absorbable flavonoids, in the biological effects, is not completely understood. Here, we show that 0.5% PP administration for 20 weeks alleviated obesity and regulate expression o…	2016	Scientific Reports	Saeko Masumoto, Akari Terao, Yuji Yamamoto, Takao Mukai, Tomisato Miura, Toshihiko Shoji	31208	31208																															1
Journal Article	The Interaction of Polyphenols and the Gut Microbiota in Neurodegenerative Diseases	14	10.3390/nu14245373	Polyphenols are secondary metabolites of plants and play a potential role in the prevention and treatment of neurodegenerative diseases (NND) such as Alzheimer’s disease (AD) and Parkinson’s disease (PD) due to their unique physiological functions such as acting as antioxidants, being anti-inflammatory, being neuroprotective, and promoting intestinal health. Since dietary polyphenols exist in pla…	2022	Nutrients	Yuan-Ting Zhang, Wanpeng Yu, Lei Zhang, Man Wang, Wenguang Chang	5373	5373	https://www.mdpi.com/2072-6643/14/24/5373/pdf?version=1671675316		- Review of polyphenols' effects on gut microbiota in neurodegenerative diseases - Analysis of polyphenols' impact on microbiota-gut-brain axis	- Intestinal microecology dysfunction in neurodegenerative disease patients. - Reduction in beneficial bacteria and SCFA synthesis in patients.	- Y.Z. conceived and wrote the paper. - Y.Z., W.Y., L.Z., M.W., and W.C. reviewed and edited.																										24
Journal Article	The Antioxidant Effect of Dietary Bioactives Arises from the Interplay between the Physiology of the Host and the Gut Microbiota: Involvement of Short-Chain Fatty Acids	12	10.3390/antiox12051073	The maintenance of redox homeostasis is associated with a healthy status while the disruption of this mechanism leads to the development of various pathological conditions. Bioactive molecules such as carbohydrates accessible to the microbiota (MACs), polyphenols, and polyunsaturated fatty acids (PUFAs) are food components best characterized for their beneficial effect on human health. In particu…	2023	Antioxidants	Rossana Cuciniello, Francesco Di Meo, Stefania Filosa, Stefania Crispi, Paolo Bergamo	1073	1073	https://www.mdpi.com/2076-3921/12/5/1073/pdf?version=1683705207																														5
Journal Article	Editorial: Dietary polyphenols, gut microbiota, and human health	13	10.3389/fphar.2022.1131074	Dietary supplementation with polyphenols has multiple benefits for human health, and in particular, intake of dietary polyphenols has a significant positive impact on intestinal health and intestinal flora balance. This Research Topic provides a theoretical basis and reference for the scientific and adequate use of polyphenols for the prevention and treatment of intestinal diseases and the protec…	2023	Frontiers in Pharmacology	Lei Xu, Xin Zhang			https://www.frontiersin.org/articles/10.3389/fphar.2022.1131074/pdf		- Theoretical basis and reference for polyphenol use - Summarized impact of SARS-CoV-2 on intestinal flora	- Research gaps in polyphenol microbial metabolites - Correlation between specific gut microbes and microbial metabolites needed
Journal Article	Impact of Grain Sorghum Polyphenols on Microbiota of Normal Weight and Overweight/Obese Subjects during In Vitro Fecal Fermentation	11	10.3390/NU11020217	The human gut microbiota is considered as a crucial mediator between diet and gut homeostasis and body weight. The unique polyphenolic profile of sorghum bran may promote gastrointestinal health by modulating the microbiota. This study evaluated gut microbiota and modulation of short-chain fatty acids (SCFA) by sorghum bran polyphenols in in vitro batch fermentation derived from normal weight (NW…	2019	Nutrients	Danielle Ashley, Daya Marasini, Cindi Brownmiller, Jung Ae Lee, Franck Carbonero, Sun-Ok Lee	217		https://www.mdpi.com/2072-6643/11/2/217/pdf		- In vitro batch fermentation with six treatments applied - Evaluation of gut microbiota and short-chain fatty acids (SCFA) modulation																												2
Journal Article	Dietary Fibres Differentially Impact on the Production of Phenolic Acids from Rutin in an In Vitro Fermentation Model of the Human Gut Microbiota.	12	10.3390/NU12061577	Polyphenols are often ingested alongside dietary fibres. They are both catabolised by, and may influence, the intestinal microbiota; yet, interactions between them and the impact on their resultant microbial products are poorly understood. Dietary fibres (inulin, pectin, psyllium, pyrodextrin, wheat bran, cellulose—three doses) were fermented in vitro with human faeces (n = 10) with and without r…	2020	Nutrients	Jaroslav Havlik, Vittoria Marinello, Andrew Gardyne, M. Hou, William Mullen, Douglas J. Morrison, Tom Preston, Emilie Combet, Christine A. Edwards	1577		https://www.mdpi.com/2072-6643/12/6/1577/pdf		- In vitro fermentation model with human faeces and dietary fibres. - Measurement of phenolic metabolites and short chain fatty acids.																												6
