# Supplementary material for: Effects of Polyphenol Supplementation on Gut Microbiota Composition and Fecal Short-Chain Fatty Acids: A Systematic Review and Meta-Analysis of Randomized Controlled Trials
Source: Nutrients. 2026 May 30;18(11):1762. doi: 10.3390/nu18111762 (PMC13258798; doi:10.3390/nu18111762)
Supplement: Supplementary file 1 [file nutrients-18-01762-s001.zip › Supplementary Table S5.ods]

## Sheet: Table_Risk_of_Bias
Study ID	Randomization	Deviations	Missing Data	Outcome Measurement	Selective Reporting	Overall Risk
Smith 2017	Low	Low	Low	Low	Low	Low
Moreno-Indias 2021	Low	Some concerns	Low	Low	Low	Some concerns
Baxter 2019	Low	Low	Low	Low	Low	Low
Canfora 2020	Low	Low	Some concerns	Low	Low	Some concerns
Ivey 2017	Low	Low	Low	Low	Low	Low
Koutsos 2020	Low	Some concerns	Low	Low	Some concerns	Some concerns
Overall Summary	76% Low risk	64% Low risk	60% Low risk	84% Low risk	80% Low risk	36% Low, 48% Some concerns, 16% High
