# Supplementary material for: Effects of Polyphenol Supplementation on Gut Microbiota Composition and Fecal Short-Chain Fatty Acids: A Systematic Review and Meta-Analysis of Randomized Controlled Trials
Source: Nutrients. 2026 May 30;18(11):1762. doi: 10.3390/nu18111762 (PMC13258798; doi:10.3390/nu18111762)
Supplement: Supplementary file 1 [file nutrients-18-01762-s001.zip › Supplementary Table S6.ods]

## Sheet: Table9_Subgroup_Polyphenol
Polyphenol Class	Number of Studies	Effect on Butyrate	Effect on Bifidobacterium	Effect on Akkermansia	Effect on Diversity
Flavonoids	7	Moderate increase	Large increase (7/7)	Large increase (5/7)	Moderate increase
Phenolic acids	3	Variable	Modest (2/3)	No data	Small increase
Stilbenes	0	NA	NA	NA	NA
Mixed polyphenols	13	Variable	Moderate (9/13)	Variable (6/13)	Variable
Dietary fiber	5	Large increase	Large (4/5)	No data	Moderate increase
