# Supplementary material for: Effects of Polyphenol Supplementation on Gut Microbiota Composition and Fecal Short-Chain Fatty Acids: A Systematic Review and Meta-Analysis of Randomized Controlled Trials
Source: Nutrients. 2026 May 30;18(11):1762. doi: 10.3390/nu18111762 (PMC13258798; doi:10.3390/nu18111762)
Supplement: Supplementary file 1 [file nutrients-18-01762-s001.zip › Supplementary Table S7.csv]

Duration Category	Number of Studies	Primary SCFA Changes	Microbiota Composition	Alpha Diversity	Time to Peak Effect	Notable Findings
Short-term (<4 weeks)	2	Rapid acetate increase	Limited changes	Minimal change	1-2 weeks	Quick acetate response
Medium-term (4-12 weeks)	6	Sustained all SCFAs	Significant changes	Moderate increase	4-8 weeks	Optimal efficacy window
Long-term (>12 weeks)	2	Maintained elevation	Stable changes	Maintained increase	12-20 weeks	Some adaptation/plateau
