# Supplementary material for: Effects of Polyphenol Supplementation on Gut Microbiota Composition and Fecal Short-Chain Fatty Acids: A Systematic Review and Meta-Analysis of Randomized Controlled Trials
Source: Nutrients. 2026 May 30;18(11):1762. doi: 10.3390/nu18111762 (PMC13258798; doi:10.3390/nu18111762)
Supplement: Supplementary file 1 [file nutrients-18-01762-s001.zip › Supplementary Table S8.csv]

Outcome	Number of Studies	Number of Participants	Direction of Effect	Magnitude	Certainty	Reasons for Downgrading
Total SCFA production	17	~1200	Increase	Moderate	⊕⊕⊕○ MODERATE	Inconsistency
Butyrate levels	12	~850	Increase	Moderate-Large	⊕⊕⊕○ MODERATE	Inconsistency
Acetate levels	8	~600	Increase	Small-Moderate	⊕⊕⊕⊕ HIGH	None
Propionate levels	7	~500	Increase	Small-Moderate	⊕⊕⊕○ MODERATE	Imprecision
Bifidobacterium abundance	22	~1500	Increase	Large	⊕⊕⊕⊕ HIGH	None
Akkermansia abundance	11	~800	Increase	Very large	⊕⊕⊕○ MODERATE	Indirectness
Shannon diversity	18	~1300	Increase	Small-Moderate	⊕⊕⊕⊕ HIGH	None
F/B ratio	15	~1000	Decrease	Moderate	⊕⊕⊕○ MODERATE	Inconsistency
Metabolic markers	14	~900	Improvement	Small	⊕⊕○○ LOW	Inconsistency, Imprecision
Inflammatory markers	3	~200	Improvement	Small	⊕⊕○○ LOW	Serious imprecision
